# Supplementary material for: The impact of farmers’ digital literacy on farmers’ enthusiasm for grain cultivation: Findings from the “Double Hundred and Thousand” farmers in Jiangxi province
Source: PLoS One. 2025 Dec 26;20(12):e0334437. doi: 10.1371/journal.pone.0334437 (PMC12742759; doi:10.1371/journal.pone.0334437)
Supplement: S2 Data — (XLSX) [file pone.0334437.s002.xlsx]

## Sheet: Sheet2
y1	y2	f	x	z	x1	x2	x3	x4	x5	x6	x7	x8	x9	x10	x11	x12	x13	x14	x15	x16	x17	x18
0	0	-0.0924513	0.306184	122.85	1	50	2	3	3	0	6.21661	4.9	2	0	1	0	3	23	0	0	0	1
0	0	-0.4139	0.186315	122.85	1	70	1	4	3	2	8.0067	1	4	0	1	2	3	22	0	0	0	4
1	0.693147	-0.0328693	0.316222	122.85	1	57	4	4	2	2	8.2943	3	3	1	1	5	3	20	0	0	2	1
1	1.60944	-1.06806	0.0388196	122.85	1	64	2	5	4	1	9.21044	3	4	0	0	0	3	23	0	0	2	1
1	1.94591	-0.238409	0.213293	122.85	1	55	1	4	2	1	7.6014	3	3	0	0	2	4	25	0	0	1	1
0	0	0.410758	0.357706	122.85	1	45	3	5	2	2	6.90875	3	4	0	1	10	3	30	1.8	0.447158	2	0
0	0	-0.140534	0.150309	122.85	1	63	4	4	1	2	9.90354	5	4	1	1	2	3	30	0	0	2	2
0	0	-0.440532	0.11078	122.85	1	50	2	4	3	1	8.0067	7	4	1	0	100	3	20	0	0	1	0
1	1.09861	-0.316134	0.128143	122.85	1	62	3	4	2	7	7.6014	16	3	0	0	30	3	20	0	0	2	3
0	0	0.741649	0.478331	122.85	1	38	3	4	2	0	6.90875	5	3	0	0	10	3	20	0	0	3	0
0	0	-0.744791	0.0656907	122.85	1	57	2	4	3	2	8.0067	2	3	0	1	10	3	30	0	0	0	0
1	3.71357	0.0831321	0.332652	122.85	1	60	4	4	3	2	9.10509	20	3	1	0	100	3	40	0	0	2	0
0	0	0.651636	0.623357	122.85	1	49	3	4	1	2	9.21044	80	4	0	1	60	3	40	75	1.88081	0	3
0	0	-0.512788	0.0985493	122.85	1	71	3	3	1	0	7.6014	2	2	0	1	30	3	40	0	0	2	0
1	3.13549	0.129573	0.34801	122.85	1	63	3	5	1	0	8.1608	22	3	0	0	30	4	42	0	0	5	0
0	0	0.16788	0.39735	122.85	1	54	3	5	2	2	8.51739	76	4	1	1	30	4	45	72	1.86332	4	0
1	5.1985	-0.106099	0.383266	122.85	1	65	3	4	1	2	8.69968	13	2	0	1	100	4	42	190	2.28103	6	0
0	0	0.534816	0.611845	122.85	1	52	2	4	2	2	9.21044	20	3	0	1	70	4	40	15	1.20412	6	3
0	0	-0.288295	0.198114	122.85	1	71	2	5	2	2	5.3033	2.5	3	0	1	100	4	25	0	0	2	0
0	0	0.114439	0.333745	122.85	1	72	2	3	2	2	7.6014	12	3	0	1	90	4	45	8	0.954243	2	3
0	0	0.348151	0.530344	122.85	1	56	3	5	3	1	7.6014	150	4	1	1	90	4	25	146	2.16732	6	0
1	3.71357	-0.161225	0.220775	122.85	1	57	2	3	4	2	8.51739	50	3	0	1	80	4	40	45	1.66276	4	4
0	0	-1.24906	0.01	122.85	0	70	1	1	1	1	0	2.5	4	0	0	0	3	40	0	0	3	0
0	0	-1.24906	0.01	122.85	1	64	2	4	2	2	6.90875	12	2	0	1	70	3	40	4	0.69897	2	0
0	0	-0.769087	0.126227	122.85	0	55	2	4	1	2	8.0067	12	1	0	0	0	3	40	0	0	1	0
0	0	-1.1672	0.17474	122.85	1	65	1	4	2	1	8.2943	4	4	0	0	70	3	45	0	0	3	0
0	0	-0.541604	0.0864973	122.85	1	73	2	3	1	2	7.6014	2	3	0	1	60	3	40	0	0	1	2
0	0	0.324691	0.497345	122.85	1	57	2	4	2	2	8.2943	60	3	0	1	60	3	40	43	1.64345	3	2
0	0	-1.24906	0.01	122.85	1	72	1	3	2	1	8.0067	3.5	5	0	1	0	3	40	0	0	3	0
0	0	0.76498	0.773266	122.85	1	53	5	4	2	0	8.2943	3	3	0	0	0	3	40	0	0	4	0
0	0	0.755838	0.473445	122.85	1	43	3	5	2	2	8.51739	2	4	0	1	20	3	45	0	0	2	0
0	0	-1.24906	0.01	122.85	1	67	2	3	3	2	7.82445	100	5	0	1	90	3	45	150	2.17898	3	0
0	0	-0.212848	0.406533	122.85	1	64	4	4	1	2	8.69968	4.3	4	0	0	100	3	45	0	0	3	0
1	1.94591	0.226183	0.344615	122.85	1	63	4	3	1	2	9.21044	3	2	0	1	20	3	45	0	0	2	3
1	2.07944	0.447197	0.572452	122.85	0	58	3	4	2	2	0	15	3	0	1	70	3	45	8	0.954243	2	2
1	1.60944	-1.24906	0.01	122.85	1	58	2	4	2	1	7.31389	4	4	0	1	100	3	45	0	0	2	0
1	1.60944	-1.24906	0.01	122.85	1	70	1	3	3	2	0	5	4	0	0	100	3	45	0	0	0	0
1	2.19722	-0.909925	0.0336512	122.85	0	64	1	2	3	2	6.90875	7	2	0	0	80	3	45	0	0	0	0
1	3.21888	-0.436353	0.181024	122.85	1	60	3	4	1	1	8.0067	12	4	0	0	20	3	43	0	0	3	0
0	0	-1.24906	0.01	122.85	1	72	3	4	3	1	6.68586	2	4	0	1	0	3	43	0	0	2	0
1	1.60944	-0.384669	0.118365	122.85	1	68	3	3	3	2	7.31389	2	4	0	1	100	3	43	0.5	0.176091	2	0
1	3.21888	-0.804232	0.0650787	122.85	1	71	2	4	1	2	8.0067	12	3	0	0	10	3	43	0	0	2	3
1	1.60944	-0.417202	0.103861	122.85	1	73	2	3	2	2	7.6014	8	3	0	0	20	3	45	0	0	2	2
1	1.94591	0.0284175	0.32616	122.85	1	60	1	3	2	1	6.39859	5	3	0	0	100	3	45	0	0	1	0
1	1.60944	0.28324	0.423761	122.85	1	42	4	5	4	0	8.51739	4	4	0	1	0	3	40	0	0	2	0
1	2.63906	0.484813	0.369326	122.85	1	54	4	5	1	2	8.0067	6.5	2	1	1	100	3	50	0	0	5	0
1	1.94591	-0.744791	0.0656907	122.85	1	68	3	3	3	1	8.0067	6	3	0	1	100	3	50	0	0	3	0
0	0	0.887583	0.650828	122.85	1	53	3	4	2	2	8.0067	24	5	0	0	0	3	50	0	0	4	2
1	2.3979	0.276473	0.441233	122.85	1	69	2	4	2	2	6.90875	10	4	0	0	30	3	50	0	0	3	4
1	2.77259	0.96628	0.964911	122.85	0	57	4	4	2	2	8.51739	15	3	1	1	30	3	150	9	1	6	4
1	3.04452	0.454943	0.518895	122.85	1	58	3	4	2	2	7.31389	30	3	0	1	60	3	150	15	1.20412	3	3
1	5.0814	0.655167	0.711264	122.85	1	51	2	4	2	2	6.90875	20	4	0	1	15	3	50	60	1.78533	6	0
1	2.19722	-0.425055	0.403585	122.85	1	72	2	5	4	2	8.98732	10	4	0	1	80	3	50	4	0.69897	4	0
0	0	-0.0258113	0.226859	122.85	1	59	2	5	2	2	7.6014	12	3	0	0	100	3	150	0	0	1	0
0	0	0.333647	0.270544	122.85	1	49	4	4	2	2	8.98732	5	3	0	0	5	4	35	0	0	0	2
1	2.3979	0.867095	0.635928	122.85	1	46	4	5	1	2	8.51739	5	3	0	0	5	4	33	0	0	0	2
1	1.94591	-1.24906	0.01	122.85	1	69	3	4	3	2	0	6	4	0	1	77.92	4	27	0	0	2	1
1	2.30259	-1.02663	0.18473	122.85	1	69	2	4	1	1	4.61512	9	3	0	0	10	4	6.5	0	0	0	1
1	1.94591	-1.10849	0.0199898	122.85	1	79	3	4	2	2	8.2943	3	4	1	1	30	4	30	0	0	3	2
1	1.94591	0.667043	0.610527	122.85	0	61	4	4	2	2	8.51739	3	3	0	0	0	4	30	0	0	0	2
1	4.31749	0.357165	0.529266	122.85	1	51	2	4	3	2	6.90875	37	4	0	1	100	3	25	35	1.5563	3	1
1	7.35947	-0.293211	0.124	122.85	1	43	3	4	2	2	6.90875	780	4	0	1	90	3	25	785	2.89542	6	1
1	1.94591	0.929906	0.506991	122.85	1	59	3	5	1	1	9.21044	3	4	0	0	20	3	25	0	0	0	0
1	1.38629	0.0297291	0.227799	122.85	1	58	3	5	3	4	6.90875	3	2	0	1	0	3	30	3	0.60206	1	0
0	0	-0.135402	0.19576	122.85	1	54	3	2	3	2	8.2943	3	3	0	1	8	5	20	3	0.60206	2	1
1	1.09861	0.574174	0.31022	122.85	1	60	4	5	3	0	7.6014	1100	1	0	1	0	2	30	0	0	2	2
1	0.405465	-0.185416	0.140258	122.85	1	73	4	3	1	0	7.6014	0.5	3	0	1	25	2	20	0	0	5	0
0	0	-0.0973418	0.382243	122.85	0	55	2	4	1	2	0	8	2	0	1	13	5	10	0	0	2	1
1	2.37024	0.043774	0.184356	122.85	1	67	3	4	2	1	8.51739	10.7	4	1	1	30	3	17	0	0	1	0
1	1.22378	0.0297291	0.227799	122.85	1	55	4	3	3	2	10.9151	2.4	3	0	0	0	3	17	0	0	1	0
1	3.66356	0.104794	0.446428	122.85	1	49	4	4	1	2	7.37838	43	5	0	1	11	3	20	34	1.54407	1	1
1	6.43133	0.556691	0.530203	122.85	1	57	3	4	2	2	9.21044	310	3	0	1	100	3	20	296.2	2.47305	3	1
1	4.97673	0.282372	0.270862	122.85	1	53	3	5	1	2	8.51739	76	3	1	1	95	3	20	71	1.85733	1	1
1	2.3979	0.128587	0.466556	122.85	1	45	3	5	2	0	7.6014	13	3	1	1	20	3	20	3	0.60206	6	2
1	2.70805	0.484813	0.369326	122.85	0	17	4	5	3	2	10.309	0	3	0	0	10	4	20	0	0	2	4
1	2.0149	0.0217292	0.228391	122.85	1	57	3	5	3	2	9.61587	6.7	4	1	0	3	3	20	0	0	0	1
1	2.19722	0.36909	0.415624	122.85	1	53	4	5	2	1	9.21044	4	5	0	1	10	2	40	0	0	0	0
0	0	0.308603	0.297071	122.85	1	54	2	5	2	2	8.2943	4	2	0	0	65	3	50	0	0	0	0
1	1.09861	-0.476985	0.09306	122.85	1	74	2	4	2	0	7.31389	3	4	0	1	0	3	40	5	0.778151	2	0
1	3.04452	1.27053	1.01	122.85	1	49	3	5	3	2	8.98732	20	3	0	1	50	3	60	7	0.90309	0	6
0	0	-0.644962	0.089494	122.85	1	62	3	4	2	2	8.0067	4	3	0	0	50	3	60	0	0	3	0
1	1.09861	-0.588166	0.101713	122.85	1	59	3	3	2	1	7.6014	2	2	0	1	100	3	60	3	0.60206	0	0
1	1.09861	-0.156909	0.148289	122.85	1	67	3	3	1	1	6.90875	3	3	0	0	100	3	60	0	0	1	0
1	2.3979	-0.464829	0.171315	122.85	1	77	3	4	3	2	7.6014	10	3	0	0	100	3	58	0	0	2	1
1	1.94591	0.22957	0.347258	122.85	1	65	3	3	2	2	6.90875	3	5	0	0	80	3	60	0	0	1	1
1	2.70805	-0.744791	0.0656907	122.85	1	73	2	5	1	2	6.90875	7	2	0	1	30	3	52	1	0.30103	0	1
1	1.94591	1.00063	0.813062	122.85	0	44	3	3	1	2	9.21044	6	3	0	1	24	3	60	6	0.845098	2	2
0	0	-0.389062	0.262462	122.85	1	68	2	1	1	2	8.0067	3	3	0	0	6	3	60	0	0	2	0
1	5.3033	-0.369537	0.111275	122.85	1	64	2	5	3	1	8.2943	140	3	0	1	41.7	3	27	134	2.13033	1	2
1	3.71357	0.00890534	0.328797	122.85	1	56	3	4	1	0	8.0067	40	3	1	1	40	3	23	5.6	0.819544	1	1
1	1.50408	-1.24906	0.01	122.85	0	73	1	4	2	2	6.90875	5	2	0	0	100	3	14	0	0	2	1
0	0	-0.909925	0.0336512	122.85	1	66	2	3	2	1	6.90875	4	3	0	1	0	3	21	0	0	2	0
0	0	-1.24906	0.01	122.85	1	73	1	2	1	0	0	4	3	0	0	30	3	21	0	0	0	2
0	0	-0.944811	0.0550888	122.85	0	66	1	3	1	1	6.90875	1.2	3	0	1	50	3	14	7.2	0.913814	0	1
1	1.09861	-0.435391	0.19261	122.85	0	70	1	3	1	2	8.98732	5	3	0	0	100	3	18	0	0	1	0
1	2.19722	-0.0511049	0.241621	122.85	0	42	2	2	2	2	9.61587	12	2	0	0	100	3	18	0	0	1	0
1	2.48491	0.486137	0.530452	122.85	1	38	3	4	2	3	0	11	3	0	0	100	3	16	0	0	2	0
1	1.79176	-0.746247	0.0687502	122.85	1	63	4	4	2	2	8.51739	5	3	0	1	8	3	18	3	0.60206	2	1
1	2.19722	-1.0505	0.0236614	122.85	0	55	2	3	1	2	8.85381	15	3	0	0	11	3	18	0	0	1	1
1	1.94591	-1.24906	0.01	122.85	1	75	3	3	2	1	0	3	4	0	0	100	2	20	0	0	1	1
0	0	0.161387	0.335523	122.85	1	53	3	4	1	1	9.21044	4	2	1	0	5	2	20	0	0	0	1
1	1.38629	0.117902	0.398352	122.85	1	50	3	4	2	1	7.6014	3	2	0	0	30	2	25	0	0	0	1
1	2.83321	-0.0142707	0.248885	122.85	1	60	3	5	1	1	7.6014	8	3	0	1	40	2	30	0	0	0	1
0	0	0.260109	0.505452	114.44	1	42	3	3	1	1	8.85381	2	4	0	0	20	3	60	0	0	1	2
0	0	0.766266	0.645898	114.44	0	36	4	5	2	2	8.69968	1.9	2	0	1	5	3	60	0	0	2	0
1	1.60944	-0.142133	0.294304	114.44	0	46	3	4	1	2	9.21044	4	3	0	0	30	3	50	0	0	1	3
0	0	-0.0948986	0.358898	114.44	1	70	2	3	1	2	6.90875	3	2	0	0	50	3	50	0	0	1	0
0	0	0.176499	0.319442	114.44	1	50	2	4	2	1	6.90875	6	3	0	1	20	3	57	0	0	1	2
0	0	0.777286	0.637365	114.44	0	34	4	5	2	2	8.51739	9	3	0	0	0	4	60	0	0	0	2
0	0	0.0419016	0.301753	114.44	0	38	3	3	2	1	8.2943	2.8	4	0	0	100	4	60	0	0	1	1
0	0	0.534746	0.377846	114.44	1	58	3	4	1	2	9.21044	50	3	1	1	20	4	60	35	1.5563	3	1
0	0	0.734407	0.698816	114.44	0	28	5	4	3	1	0	5.2	3	0	1	50	4	65	0	0	3	2
0	0	-0.845857	0.0414085	114.44	0	63	2	4	3	2	9.61587	2	2	0	1	20	4	65	0	0	0	0
0	0	-0.0962017	0.31869	114.44	1	69	2	3	2	1	8.69968	1.5	4	0	0	3	3	70	0	0	1	2
0	0	0.789067	0.414415	114.44	1	47	4	4	2	1	8.0067	1	3	0	0	5	3	70	0	0	0	2
1	0.693147	0.180554	0.324238	114.44	1	65	2	4	1	0	8.51739	4	2	0	0	50	3	70	0	0	1	1
0	0	-0.304073	0.166789	114.44	1	49	2	4	1	2	7.6014	5	2	1	0	90	3	70	0	0	1	1
0	0	-0.0346073	0.240998	114.44	1	72	2	4	3	0	7.6014	2.5	4	0	0	10	3	50	0	0	0	2
0	0	0.790696	0.938444	114.44	0	61	3	5	1	2	9.21044	4	4	1	1	10	3	54	0	0	1	1
0	0	0.944749	0.809778	114.44	1	30	5	5	3	2	9.21044	72	4	1	0	18	3	50	0	0	3	0
0	0	0.472661	0.374543	114.44	1	44	5	5	2	0	9.61587	9	3	0	0	30	3	75	0	0	1	1
0	0	0.149663	0.243143	114.44	1	46	4	4	3	4	8.98732	3	3	0	1	80	3	79	10	1.04139	2	1
1	3.43399	1.04751	0.662458	114.44	0	51	3	5	5	1	10.309	30	4	0	1	30	3	60	28.6	1.47129	5	5
0	0	1.04707	0.979657	114.44	0	49	3	4	3	2	8.0067	2	3	1	0	5	3	60	0	0	3	2
0	0	1.08599	0.983793	114.44	0	58	3	5	2	1	10.309	2	4	0	0	20	3	60	0	0	1	2
0	0	0.398039	0.284947	114.44	1	55	4	4	2	1	6.90875	2.5	4	0	0	15	3	54	0	0	2	2
0	0	-0.257337	0.257491	114.44	1	62	2	4	2	1	8.51739	3.5	5	0	0	10	3	60	0	0	1	0
0	0	0.983432	0.654701	114.44	0	38	3	5	3	1	6.90875	10	4	0	1	20	3	70	5	0.778151	1	2
1	2.3979	0.743571	0.707596	114.44	1	45	4	4	3	0	9.21044	10	3	0	1	60	3	70	4	0.69897	1	0
0	0	0.21502	0.253575	114.44	0	40	3	5	2	2	0	2.5	4	0	0	40	3	65	0	0	0	1
0	0	-1.24906	0.01	114.44	1	73	2	2	2	2	8.51739	8	3	0	1	100	3	65	3	0.60206	1	1
0	0	0.493275	0.436527	114.44	1	49	5	4	1	2	9.21044	4.5	4	1	0	15	3	70	0	0	3	1
0	0	0.300808	0.346226	114.44	1	50	2	5	1	0	8.0067	1	5	0	0	0	3	70	0	0	1	2
0	0	1.15293	0.854532	114.44	1	39	3	4	2	2	9.21044	3	2	0	1	35	3	70	6	0.845098	2	3
1	0	0.240958	0.40011	114.44	1	64	3	4	1	2	7.82445	10	3	0	1	50	3	70	7.3	0.919078	0	2
1	0.693147	0.301287	0.409716	114.44	0	53	2	4	1	2	8.41205	3	3	0	0	25	3	75	0	0	1	2
0	0	0.644428	0.763603	114.44	1	60	2	5	1	0	8.1608	2	5	0	0	7	3	145	0	0	0	0
0	0	0.944749	0.809778	114.44	1	62	4	5	1	1	8.0067	12	4	0	1	30	3	60	2	0.477121	6	0
0	0	0.57564	0.4064	114.44	1	69	3	2	3	0	8.2943	30	4	1	1	20	3	62	23	1.38021	4	2
0	0	0.437378	0.838185	114.44	1	56	3	5	2	1	8.98732	3	3	0	0	40	3	65	0	0	2	1
0	0	0.290278	0.343558	114.44	1	63	3	4	2	1	8.69968	4.5	5	1	1	25	3	145	0	0	1	1
0	0	0.385445	0.428872	114.44	1	65	3	4	1	1	8.51739	1.5	4	0	0	7	4	50	0	0	0	2
1	1.09861	0.567672	0.757955	114.44	1	53	3	3	2	0	9.21044	5	3	0	1	30	4	50	0	0	1	1
0	0	0.373744	0.394623	114.44	1	61	4	2	2	2	9.68041	2	4	0	1	20	4	60	0	0	0	1
0	0	-0.451914	0.145704	114.44	1	69	3	3	1	1	9.21044	3	4	0	1	40	4	60	0	0	1	3
0	0	0.55029	0.445207	114.44	0	40	4	5	3	2	9.21044	11	4	0	1	40	4	60	2	0.477121	1	0
0	0	-0.560792	0.0887911	107.59	1	63	4	3	2	1	8.85381	1	4	0	0	10	3	45	0	0	0	0
0	0	0.426946	0.361588	107.59	1	43	3	4	3	2	7.31389	3	4	0	0	80	3	4	0	0	1	3
0	0	-1.18521	0.0212957	107.59	1	70	3	4	2	2	0	1	4	0	0	50	3	24	0	0	0	0
0	0	0.600809	0.385756	107.59	1	46	3	4	2	2	8.0067	4	3	0	0	80	3	43	0	0	0	0
0	0	-1.12093	0.0255146	107.59	0	60	2	4	3	1	6.90875	2	2	0	0	100	3	43	0	0	0	0
0	0	-0.420936	0.10571	107.59	1	63	2	3	3	1	5.70711	1.3	4	0	0	60	3	40	0	0	1	1
0	0	0.177686	0.395405	107.59	1	56	2	4	1	4	9.90354	4	2	0	0	20	3	21	0	0	6	0
0	0	0.0749421	0.328179	107.59	0	63	2	4	1	2	0	2	4	0	1	30	3	27	2	0.477121	1	0
0	0	0.86957	0.497384	107.59	1	54	3	3	3	2	8.51739	2	3	0	0	30	3	5.25	0	0	1	0
0	0	-0.332719	0.122736	107.59	0	61	2	3	3	2	0	1.1	3	0	0	0	3	9	0	0	2	0
0	0	0.725001	0.406658	107.59	1	54	4	4	2	1	8.98732	35	4	0	0	10	3	10	0	0	3	0
0	0	-0.0222721	0.283812	107.59	0	41	3	5	3	2	9.90354	1	5	1	0	0	3	10	0	0	0	0
0	0	-0.729861	0.0578378	107.59	1	74	2	1	2	2	8.0067	4	3	0	0	10	3	5.25	0	0	3	0
0	0	-1.24906	0.01	107.59	1	75	3	2	3	0	5.70711	3	4	0	0	80	3	9	0	0	2	0
0	0	0.596344	0.524146	107.59	1	70	4	3	2	1	9.21044	3	3	0	1	80	3	26.5	0	0	1	0
0	0	0.69324	0.561868	107.59	1	72	3	5	1	2	9.21044	2	4	0	1	10	3	20	0	0	1	0
1	0.693147	-0.460997	0.105641	107.59	1	49	2	5	1	2	0	13	3	0	0	80	3	20	0	0	0	0
0	0	-0.508856	0.0974631	107.59	1	62	3	3	3	2	0	3	4	0	0	100	3	24	0	0	1	1
0	0	-0.916288	0.0432617	107.59	1	66	1	3	2	2	8.0067	1	5	1	1	0	3	40	0	0	1	0
0	0	-1.10849	0.0199898	107.59	1	70	1	2	3	2	0	3	3	0	1	0	3	45	0	0	2	0
0	0	-0.609942	0.0774824	107.59	1	69	2	3	1	2	8.18897	3	4	0	0	20	3	45	0	0	2	1
0	0	-1.24906	0.01	107.59	1	73	2	5	1	2	7.78364	3	4	0	1	20	3	36	0	0	2	0
0	0	-1.0606	0.0351211	107.59	1	76	2	3	3	0	9.21044	1	5	0	1	0	3	27	0	0	1	0
0	0	-1.10849	0.0199898	107.59	1	71	4	3	1	2	9.21044	4	3	0	0	10	3	12	0	0	3	0
0	0	0.250492	0.279778	107.59	1	54	2	3	3	1	9.21044	2	3	0	0	45	3	27	0	0	0	0
0	0	-1.24906	0.01	107.59	1	69	3	2	2	0	9.21044	5	2	0	0	10	3	5	0	0	6	0
0	0	-0.705017	0.133984	107.59	1	55	2	3	1	2	0	5	2	0	0	100	3	10	0	0	1	2
0	0	-0.316419	0.196367	107.59	1	57	3	3	1	1	7.6014	1	4	0	0	10	3	40	0	0	2	0
0	0	-0.781789	0.0491658	107.59	1	76	3	3	3	2	9.61587	3	3	0	0	80	3	20	0	0	2	0
0	0	-0.14425	0.147857	107.59	0	60	3	3	1	2	9.61587	2	3	0	1	0	2	45	2	0.477121	1	0
0	0	-1.10849	0.0199898	107.59	0	76	2	4	1	1	8.51739	1	4	0	0	60	2	36	0	0	0	0
0	0	-0.543816	0.16711	107.59	0	65	2	1	2	2	9.99884	3	4	0	0	10	2	28	0	0	2	0
0	0	0.167222	0.412478	107.59	0	60	2	5	2	0	8.0067	6	5	0	1	10	3	5	3	0.60206	0	2
0	0	-1.10849	0.0199898	107.59	1	70	2	5	2	4	10.5967	3	3	0	0	20	3	4	0	0	0	0
0	0	-0.244149	0.204295	107.59	1	51	3	2	3	2	8.77971	1	3	0	0	10	3	28	0	0	1	1
1	1.09861	0.125876	0.265952	107.59	1	65	3	2	1	2	8.0067	1	3	0	0	2	3	28	0	0	1	0
0	0	0.269918	0.265131	107.59	0	39	3	4	3	1	9.90354	1.2	3	0	0	1	3	40	0	0	2	0
0	0	0.804907	0.788101	107.59	0	38	4	3	3	0	10.309	1.8	4	0	0	1	3	20	0	0	1	0
0	0	-0.845857	0.0414085	107.59	1	75	4	2	1	1	7.6014	15	3	0	0	15	3	21	2	0.477121	2	0
0	0	0.600809	0.385756	107.59	0	49	3	2	2	2	8.0067	15	4	0	0	10	3	26.5	0	0	2	0
0	0	-1.10849	0.0199898	107.59	1	69	2	3	1	2	7.78364	2	4	0	1	30	3	5.25	0	0	2	1
0	0	-0.255949	0.207554	107.59	0	56	2	3	1	2	8.82482	5	3	0	0	30	3	10	2	0.477121	2	1
0	0	0.194613	0.276493	107.59	1	66	4	4	3	2	9.21044	6	4	0	1	10	3	9	0	0	2	1
0	0	-0.289708	0.207218	107.59	1	58	4	5	3	3	8.98732	2.5	5	0	0	20	3	45	0	0	2	1
1	1.19392	0.0850607	0.232278	107.59	1	50	3	4	3	3	8.51739	4	4	0	1	20	3	45	0	0	2	1
0	0	-0.162776	0.193581	107.59	1	49	3	5	2	2	9.90354	2.5	3	0	1	20	3	36	0	0	1	2
0	0	0.741649	0.478331	107.59	1	48	3	5	1	0	10.1267	3	2	1	0	0	3	27	0	0	1	0
0	0	-0.682165	0.072206	107.59	1	75	4	4	1	2	9.10509	2	4	1	0	0	3	29	0	0	1	0
0	0	0.0380747	0.354512	107.59	1	62	4	4	1	2	9.90354	3	4	0	0	8	3	4	0.5	0.176091	1	0
0	0	-1.10849	0.0199898	107.59	1	70	1	3	1	4	9.21044	7	3	0	0	0	3	4	0	0	2	0
0	0	-0.080855	0.302163	107.59	1	61	4	5	1	2	0	5	5	0	1	0	3	4	0	0	2	0
0	0	-0.121536	0.235735	107.59	0	71	2	3	2	2	8.51739	0.8	3	0	0	10	3	9	0	0	1	1
0	0	-1.10849	0.0199898	107.59	1	73	2	3	3	0	9.21044	4	4	0	1	80	3	28	0	0	2	0
0	0	0.218266	0.319186	107.59	1	49	5	4	2	4	8.98732	1.6	3	0	1	5	3	28	0	0	5	0
0	0	0.600809	0.385756	107.59	1	54	5	4	1	1	10.309	2	3	0	0	3	3	40	0	0	1	0
0	0	0.0598133	0.258042	107.59	0	57	2	1	2	2	9.90354	2.4	4	0	1	1	3	21	2.82	0.582063	1	0
0	0	-0.175381	0.341807	107.59	0	58	2	3	3	1	0	1.6	3	0	0	5	3	20	0	0	1	1
0	0	-0.0803993	0.159153	107.59	1	59	3	4	1	2	8.98732	3	4	0	1	0	3	26.5	0	0	1	0
0	0	-0.265058	0.127063	107.59	1	76	4	4	1	2	9.21044	2	4	0	1	0	3	9	0	0	1	0
0	0	-1.10849	0.0199898	107.59	1	74	2	1	1	0	6.68586	2	4	0	1	10	3	10	0	0	3	1
1	1.94591	0.344035	0.483428	113.6	1	61	3	3	1	1	9.21044	6	2	0	0	90	4	20	0	0	1	0
1	1.60944	0.0519959	0.456423	113.6	1	68	2	3	2	4	8.0067	2	5	0	0	90	4	18	0	0	0	1
1	1.60944	-0.932676	0.0541741	113.6	1	72	2	3	2	4	9.61587	4	4	0	0	100	4	18	0	0	0	0
1	1.94591	-0.0346564	0.213397	113.6	1	55	2	5	1	1	0	6	3	0	0	100	4	20	0	0	2	0
1	2.19722	0.108952	0.356777	113.6	1	63	2	4	1	2	9.90354	8	3	1	1	100	4	20	2	0.477121	0	0
1	1.22378	0.548878	0.377084	113.6	1	58	4	3	2	1	8.51739	2.4	3	0	0	30	4	18	0	0	2	0
1	1.38629	-0.48967	0.0951693	113.6	1	71	3	4	3	2	9.90354	3	3	1	0	12	4	18	0	0	0	0
1	1.60944	0.866052	0.495695	113.6	1	68	2	4	1	2	11.0021	4	3	0	0	0.5	4	20	0	0	2	1
1	1.38629	-0.245533	0.127113	113.6	1	69	3	2	1	2	8.51739	3	4	0	0	0	3	7	0	0	2	0
1	1.38629	0.497946	0.43931	113.6	1	66	2	4	1	2	8.51739	3	3	1	0	90	3	8	0	0	2	0
1	1.60944	0.685783	0.470745	113.6	1	49	2	4	2	1	9.21044	4	2	0	0	90	3	15	0	0	2	0
1	1.60944	0.758616	0.644532	113.6	0	40	3	5	3	2	9.21044	4	4	0	0	10	3	7	0	0	1	1
1	2.56495	0.212646	0.400224	113.6	1	57	4	3	1	2	9.90354	11	3	1	0	0.5	3	8	0	0	2	0
1	1.38629	-0.109194	0.226271	113.6	1	55	2	4	3	2	7.6014	2	3	0	0	100	3	15	0	0	2	0
1	1.94591	-0.909925	0.0336512	113.6	1	60	3	3	1	1	8.2943	6	3	1	0	90	4	26	0	0	0	0
1	2.77259	-0.321524	0.132289	113.6	1	50	2	3	3	5	9.21044	8	5	0	1	55	4	25	0	0	0	0
1	2.19722	0.947701	0.663973	113.6	1	60	3	4	4	1	10.8198	8	5	1	0	10	4	25	0	0	2	2
1	1.38629	-0.748366	0.0726645	113.6	1	64	2	2	1	1	8.2943	3	3	0	0	100	4	24	0	0	0	0
1	1.79176	0.620765	0.462657	113.6	1	60	4	2	1	3	9.21044	5	5	1	0	60	4	26	0	0	2	1
1	1.38629	0.665122	0.4804	113.6	1	50	2	4	2	2	9.39275	3	4	1	1	80	4	25	10	1.04139	0	3
1	1.38629	0.815234	0.651687	113.6	1	60	3	5	2	1	10.0859	3	3	1	0	10	4	24	0	0	1	3
1	1.09861	1.007	0.682035	113.6	1	57	4	4	3	1	9.21044	2	3	1	0	10	4	24	0	0	1	3
1	1.38629	1.01177	0.67173	113.6	1	38	5	5	2	1	9.21044	3	3	1	0	100	4	24	0	0	2	2
1	3.09104	0.0481634	0.303164	113.6	1	53	2	5	1	2	8.51739	21	2	0	1	40	3	52	8	0.954243	2	0
1	0.993252	0.613947	0.45574	113.6	1	54	3	3	1	1	0	1.2	3	0	1	90	3	32	3	0.60206	2	0
1	0.693147	0.946865	0.673192	113.6	1	71	5	2	1	0	8.51739	1	3	0	1	95	3	52	0	0	2	0
1	1.09861	-0.0755166	0.158398	113.6	1	72	2	5	2	2	9.21044	2	4	0	0	0	3	32	0	0	2	1
1	1.79176	0.254731	0.289638	113.6	1	59	2	4	1	1	8.61269	10	2	0	1	5	3	52	6	0.845098	2	1
1	1.09861	0.561582	0.454145	113.6	0	34	5	4	2	2	8.69968	2	4	0	0	40	3	32	0	0	0	0
1	1.09861	0.585596	0.619423	113.6	1	43	5	4	1	1	9.21044	2	2	0	0	90	3	17	0	0	2	4
1	0.693147	0.534426	0.3712	113.6	1	60	4	5	1	2	12.2061	5	2	1	1	0	3	70	1.6	0.414973	2	0
1	1.38629	0.603271	0.475506	113.6	1	42	5	5	1	1	9.21044	3	3	0	0	5	3	67	0	0	2	0
1	1.38629	0.561582	0.454145	113.6	1	52	4	4	2	2	8.0067	3	2	0	0	10	3	17	0	0	0	0
1	1.50408	0.668396	0.395202	113.6	1	60	4	3	1	2	7.6014	3.5	3	0	0	40	3	70	0	0	3	0
1	1.38629	0.750425	0.655616	113.6	1	61	3	2	1	0	9.90354	3	4	1	0	100	3	67	0	0	2	0
1	1.25276	-0.55191	0.101496	113.6	1	70	2	2	2	1	7.6014	2.5	4	0	0	35	3	17	0	0	2	0
1	1.43508	0.56083	0.454576	113.6	1	49	4	4	1	1	6.68586	3.2	3	0	0	10	3	70	0	0	2	0
1	1.38629	0.132498	0.263195	113.6	0	71	2	4	3	2	9.61587	3	4	1	0	10	3	67	0	0	2	5
1	1.09861	0.389849	0.280474	113.6	1	50	2	4	2	1	9.21044	2	3	0	1	95	4	45	1	0.30103	2	0
1	1.94591	0.587521	0.376665	113.6	1	49	2	5	1	1	8.51739	6	2	0	1	100	4	53	5	0.778151	2	1
1	1.25276	-0.499762	0.106629	113.6	1	63	2	2	1	0	9.21044	2.5	4	0	1	80	3	58	0	0	2	0
1	1.38629	0.96628	0.964911	113.6	1	48	4	5	1	1	8.0067	3	4	0	0	100	4	45	0	0	2	2
1	1.38629	-0.804232	0.0650787	113.6	1	73	1	3	2	1	9.90354	3	5	0	0	50	4	53	0	0	2	1
1	0.693147	-0.500657	0.0976346	113.6	1	64	2	3	4	1	9.90354	2	4	0	0	30	2	50	0	0	2	3
1	1.60944	0.946671	0.672429	113.6	1	71	3	4	1	2	9.21044	4	4	0	1	100	2	50	17	1.25527	2	0
1	0.693147	0.702746	0.636947	113.6	1	52	4	4	3	2	10.5967	1	4	0	1	10	2	45	0	0	0	3
1	0.916291	0.96628	0.964911	113.6	1	56	3	4	2	1	9.21044	1.5	3	0	0	10	2	50	0	0	0	2
1	1.09861	0.252859	0.407035	113.6	1	47	4	5	3	1	8.51739	2	3	1	1	10	2	50	65	1.81954	2	2
1	2.77259	0.886536	0.663585	113.6	1	62	2	2	1	1	9.90354	15	3	0	1	90	2	45	8	0.954243	2	0
1	0.693147	0.333787	0.272125	113.6	0	42	1	2	1	2	8.0067	3	2	0	1	50	2	45	2	0.477121	2	0
1	1.79176	0.176945	0.279867	113.6	1	48	4	4	1	2	9.21044	5	3	1	1	40	2	45	2	0.477121	0	1
1	1.79176	-0.0415768	0.402918	113.6	1	70	5	4	4	1	8.0067	5	3	0	1	100	2	45	2	0.477121	2	1
1	1.60944	-0.696405	0.0882904	113.6	1	72	2	3	2	4	9.61587	4	4	0	0	100	4	18	0	0	6	0
1	1.94591	-0.061091	0.373441	113.6	1	55	2	5	1	1	0	6	3	0	0	100	4	18	0	0	0	0
0	0	0.947701	0.663973	113.6	1	60	3	4	4	1	10.8198	8	5	1	0	10	4	24	0	0	2	2
1	1.38629	-0.748366	0.0726645	113.6	1	64	2	2	1	1	8.2943	3	3	0	0	100	4	26	0	0	2	0
1	0.993252	0.60101	0.386519	113.6	1	63	3	3	1	2	9.90354	12	2	0	1	20	2	60	1.2	0.342423	2	1
1	1.38629	0.327398	0.407454	113.6	1	53	3	4	3	2	10.309	3	3	0	0	90	2	38	0	0	2	0
1	1.09861	0.65468	0.393189	113.6	1	69	2	4	1	2	9.68041	2	5	0	0	0	2	38	0	0	2	0
1	2.3979	-0.095852	0.159141	113.6	1	53	3	2	1	5	9.21044	10	3	0	1	40	2	75	5	0.778151	2	1
1	2.63906	0.611723	0.547008	113.6	1	64	2	4	2	2	9.90354	13	4	1	0	60	2	70	0	0	0	0
1	1.60944	0.395574	0.382214	113.6	1	46	2	5	2	0	9.90354	4	4	0	0	40	2	60	0	0	0	0
1	1.94591	0.321852	0.273803	113.6	1	37	4	5	3	4	10.1267	6	3	0	1	10	2	60	3	0.60206	2	0
1	2.19722	1.00722	0.678497	113.6	1	51	2	3	1	2	9.21044	6	3	0	0	10	2	75	0	0	1	2
1	1.94591	0.799113	0.624955	113.6	1	53	2	1	3	3	9.79818	6	3	0	0	0	2	70	0	0	2	0
0	0	1.03784	0.748822	113.6	1	62	2	4	2	2	8.0067	3.5	3	0	0	100	2	60	0	0	2	1
0	0	-0.14795	0.240132	113.6	1	55	2	5	4	2	9.30574	5	3	0	1	15	2	60	3	0.60206	1	1
1	3.93183	0.155385	0.344882	113.6	0	53	3	5	2	2	8.51739	200	4	1	1	70	4	29.5	4.5	0.740363	3	0
1	3.43399	-0.269624	0.326976	113.6	1	57	2	2	1	2	6.90875	300	4	1	1	0	5	28	290	2.46389	6	0
1	5.01728	0.222194	0.576987	113.6	1	60	3	5	2	2	0	150	4	1	1	10	3	25.5	450	2.65418	6	0
1	2.56495	-1.24906	0.01	113.6	1	72	3	4	1	1	6.21661	72	2	0	1	5	3	21	2	0.477121	4	4
1	1.38629	-0.798194	0.0488228	113.6	1	64	2	1	1	2	7.4961	3	2	0	1	30	3	8	4.5	0.740363	2	1
0	0	0.383881	0.564263	113.6	1	71	2	4	1	1	9.90354	5	1	0	1	1	3	4	3	0.60206	2	1
1	6.11147	1.01177	0.67173	113.6	1	45	3	5	2	2	8.51739	900	3	0	1	80	3	8	1000	3.00043	5	2
1	4.94876	0.287716	0.422113	115.31	1	57	3	4	1	2	7.82445	230	3	0	1	100	4	3.5	218	2.34044	3	1
1	5.99396	-0.0809279	0.362622	115.31	1	46	3	5	1	1	8.0067	300	3	1	1	80	4	3.5	295	2.47129	1	3
1	4.61512	-0.729861	0.0578378	115.31	1	58	2	5	2	2	9.21044	450	3	0	1	50	4	3.5	450	2.65418	6	0
1	4.11087	0.812858	0.749055	115.31	1	51	3	4	1	1	8.51739	235	3	0	1	70	4	3.5	225	2.35411	6	1
1	1.60944	0.401575	0.372854	115.31	1	54	3	3	2	2	7.82445	3.5	4	0	0	100	4	3	0	0	2	1
1	6.21661	0.00145036	0.328194	115.31	1	63	3	4	1	2	8.51739	250	4	0	1	20	4	3.5	250	2.39967	4	3
1	5.3033	0.825112	0.782109	115.31	1	52	3	3	1	1	8.98732	300	4	1	1	50	4	3.5	290	2.46389	6	3
1	5.70711	-0.474673	0.25909	115.31	1	60	3	4	1	2	0	300	3	1	1	90	3	15	300	2.47857	3	2
1	6.608	-0.523802	0.24348	115.31	1	52	2	4	2	2	0	450	2	0	1	100	3	15	447	2.65128	3	3
1	6.21661	-0.370789	0.272133	115.31	1	54	2	5	1	2	8.51739	1000	3	0	1	50	3	15	6	0.845098	4	0
1	4.11087	-0.324536	0.127209	115.31	1	62	3	4	1	2	8.51739	120	4	1	1	60	3	15	120	2.08279	2	0
1	3.93183	-0.216723	0.139165	115.31	1	61	2	4	3	1	7.31389	75	4	0	1	40	3	15	55	1.74819	3	1
1	4.94876	0.354846	0.665089	115.31	1	43	2	2	3	8	8.51739	160	3	0	1	80	3	15	148	2.17319	4	2
1	5.3033	0.590978	0.697625	115.31	1	51	3	2	2	1	7.6014	205	3	1	1	50	3	19	200	2.3032	6	3
1	4.79579	0.121705	0.350182	115.31	1	60	3	4	1	2	9.61587	100	4	0	1	20	3	15	580	2.76418	3	3
1	4.61512	0.131766	0.556421	115.31	1	53	3	3	2	0	9.90354	600	3	1	1	80	3	19	600	2.77887	5	3
1	4.44265	-0.500657	0.0976346	115.31	1	52	3	5	1	1	7.82445	21	4	0	1	25	4	30	16	1.23045	2	4
1	6.90875	0.462659	0.677046	115.31	1	58	2	4	1	2	8.0067	560	3	0	1	70	4	10	530	2.72509	5	1
1	6.39859	0.744406	0.698377	115.31	1	51	4	5	1	1	8.2943	600	3	1	1	50	4	20	595	2.77525	3	4
1	1.38629	-0.609587	0.0755248	115.31	1	68	4	5	2	1	8.51739	5	4	0	0	18	4	17	0	0	1	0
1	1.09861	0.0176114	0.224413	115.31	1	61	3	5	3	2	7.6014	3	5	0	0	12.5	4	17	0	0	2	0
1	1.38629	0.201608	0.247513	115.31	1	51	3	5	4	1	8.85381	6	4	0	1	10	4	20	5	0.778151	2	1
1	5.88888	0.581028	0.609297	115.31	1	45	4	5	1	1	8.0067	291	1	0	1	20	4	20	4	0.69897	4	7
1	6.39859	0.104874	0.484247	115.31	1	61	3	4	1	2	9.90354	7	3	1	1	90	4	20	800	2.90363	6	5
1	1.09861	0.308814	0.293533	115.31	1	66	3	4	2	1	9.61587	12	4	0	0	0.5	4	20	0	0	6	1
1	6.21661	-0.00294205	0.47229	115.31	1	59	3	4	1	2	9.21044	500	3	1	1	20	3	16	550	2.74115	3	2
1	6.68586	0.124316	0.465299	115.31	1	50	3	4	1	2	6.90875	600	3	0	1	60	3	20	610	2.78604	3	2
1	1.09861	-0.256274	0.216465	115.31	1	60	2	4	2	2	8.2943	4.5	4	0	0	10	3	16	0	0	2	1
1	5.3033	-0.48252	0.256961	115.31	1	51	3	3	3	0	8.0067	500	4	0	1	50	3	20	500	2.69984	3	0
1	5.70711	-0.134854	0.303905	115.31	1	51	3	5	2	1	9.30574	230	4	0	1	90	3	16	230	2.36361	5	2
1	5.3033	0.674288	0.685671	115.31	1	61	3	3	1	1	8.51739	200	3	0	1	80	3	20	200	2.3032	3	2
1	4.61512	0.765641	0.865836	115.31	1	44	5	5	2	1	8.51739	200	3	0	1	40	3	20	200	2.3032	6	2
1	2.69463	0.557018	0.62043	115.31	0	50	3	4	1	2	8.2943	6.9	3	1	0	1	3	20	0	0	3	5
1	5.0814	0.52318	0.601197	115.31	1	50	3	4	1	1	9.21044	150	3	1	1	30	3	20	150	2.17898	6	1
1	7.09091	0.351903	0.734438	115.31	1	55	1	4	1	1	9.21044	1200	4	1	1	60	5	24	1200	3.07954	6	4
1	4.79579	0.656038	0.47496	115.31	1	33	3	5	3	3	7.31389	115	4	1	1	80	4	24	110	2.04532	2	6
1	5.63835	-0.040097	0.532406	115.31	1	61	4	4	1	1	8.0067	140	4	1	1	10	4	28	140	2.14922	4	2
1	0.587787	-0.62879	0.08212	115.31	1	69	3	3	2	2	7.6014	0.8	4	1	1	90	4	28	0	0	2	0
1	7.09091	0.593436	0.563383	115.31	1	50	3	5	1	2	5.3033	1200	2	0	1	80	4	28	1200	3.07954	6	2
1	3.43399	0.625647	0.461902	115.31	0	48	3	4	3	2	8.51739	5	3	0	1	50	4	28	10	1.04139	2	2
1	4.26268	0.428944	0.361741	108.22	1	52	2	5	4	2	8.51739	70	4	0	1	17	4	8	62	1.79934	2	0
1	1.28093	0.170899	0.410601	108.22	1	51	3	5	2	4	9.21044	2.6	3	0	0	1	4	8.5	0	0	2	4
1	4.99043	-0.136263	0.151567	108.22	1	55	2	4	1	3	7.82445	73	4	1	1	80	4	6.5	75	1.88081	1	2
1	4.70953	-0.434841	0.275631	108.22	1	48	2	3	3	2	9.21044	60	3	0	1	70	4	6.4	56	1.75587	5	0
1	3.04452	-0.425602	0.102927	108.22	1	60	2	4	1	2	8.51739	10	4	1	0	10	4	6.5	0	0	1	2
1	2.3979	0.150658	0.482409	108.22	1	60	4	5	1	2	7.6014	5	5	0	1	10	4	6.4	2	0.477121	1	4
1	2.56495	-0.0298663	0.222063	108.22	1	63	2	3	2	2	6.21661	6	3	0	0	60	4	6.5	0	0	2	0
0	0	-0.909925	0.0336512	108.22	1	69	2	5	1	2	8.2943	2	5	0	1	100	4	6.5	0	0	2	0
1	4.48864	0.34757	0.480816	108.22	1	54	3	4	2	2	0	53	3	0	1	80	4	10	44	1.65321	1	2
1	4.61512	0.235814	0.404839	108.22	1	54	2	3	1	2	8.0067	50	3	0	1	50	4	11	39	1.60206	1	1
1	5.0689	-0.230534	0.291034	108.22	1	57	3	3	2	1	0	188	2	0	1	100	4	6.5	184.82	2.26909	5	1
1	4.26268	0.333988	0.272888	108.22	1	62	4	3	1	1	7.6014	65	3	0	1	20	4	10	57	1.76343	1	2
1	5.39816	0.527163	0.610479	108.22	1	60	3	4	3	1	8.0067	120	4	0	1	10	4	11	110	2.04532	4	0
1	5.3033	-0.232831	0.204174	108.22	0	47	2	5	2	2	7.6014	70	3	0	1	90	4	11	60	1.78533	1	1
1	5.83188	0.825112	0.782109	108.22	1	53	4	2	1	2	3.21888	189.2	4	0	1	100	4	6.5	178.2	2.25334	5	1
1	6.17587	0.695521	0.85313	108.22	1	53	4	4	3	2	7.6014	240	4	1	1	100	4	6.5	234	2.37107	6	2
1	2.83321	-0.563511	0.132113	108.22	1	65	3	5	1	2	8.51739	8	4	0	1	30	4	6	20	1.32222	1	2
1	1.82455	-0.611312	0.0965219	108.22	1	77	2	3	2	0	9.21044	2.6	4	0	1	80	4	5	2.6	0.556303	1	0
1	3.94739	-0.667912	0.0850662	108.22	1	70	2	1	2	0	8.69968	25.4	3	0	1	80	4	6	20	1.32222	1	2
1	1.60944	0.0846145	0.553778	108.22	0	61	3	4	1	2	8.0067	2	3	0	1	80	4	6	2	0.477121	1	1
1	0.587787	-0.370673	0.198207	108.22	1	67	3	3	3	2	8.69968	0.4	3	1	1	90	4	6	0	0	0	2
1	2.3979	-0.909925	0.0336512	108.22	1	54	1	2	3	2	0	5	3	0	0	20	3	4	0	0	0	0
1	4.48864	0.364879	0.353983	108.22	1	52	3	5	2	2	6.39859	50.3	4	0	1	30	3	5	45	1.66276	2	1
1	2.83321	0.128208	0.266239	108.22	1	59	2	5	2	1	9.90354	8	5	1	1	90	3	10	5	0.778151	0	0
1	5.14166	0.269722	0.264368	108.22	1	49	3	4	2	1	9.21044	85	5	1	1	20	3	4	79	1.90309	2	2
1	5.70711	0.323318	0.369983	108.22	1	66	3	5	1	2	9.21044	150	3	1	1	30	3	10	140	2.14922	1	1
1	1.60944	0.234208	0.425728	108.22	1	62	3	5	2	3	6.90875	2	3	0	1	10	5	6	0	0	3	0
1	2.89037	-0.201419	0.141897	108.22	1	50	3	5	1	1	8.2943	10.5	3	1	1	30	5	6	8	0.954243	2	0
1	1.60944	0.214252	0.258308	108.22	1	30	5	5	2	2	8.0067	5	3	0	1	10	5	6	3	0.60206	2	0
1	1.94591	-0.481487	0.0996423	108.22	1	57	2	4	1	1	6.39859	3	4	0	1	5	5	6	0	0	1	1
1	3.43399	0.38205	0.433065	108.22	1	56	3	5	3	1	7.6014	15	3	1	1	3	5	6	8.5	0.977724	3	2
1	4.79579	-0.259805	0.178396	108.22	1	60	2	4	3	1	7.6014	60	3	0	1	100	4	40	54	1.74036	6	1
1	5.39816	0.0704117	0.259892	108.22	1	45	3	3	1	1	9.21044	130	2	1	1	100	4	40	126	2.1038	5	3
1	5.39816	0.279087	0.556349	108.22	1	57	3	5	1	2	8.51739	110	2	1	1	100	4	40	106.4	2.031	2	1
1	4.84419	-0.568655	0.0909635	108.22	1	72	2	5	2	1	8.98732	67	3	0	1	100	4	40	61	1.79239	1	1
1	4.44265	0.704445	0.762896	108.22	1	52	2	5	1	1	9.21044	57	1	0	1	10	4	40	49	1.69897	4	1
1	5.88888	0.707513	0.626642	108.22	1	47	3	4	2	1	8.61269	220	3	1	1	80	4	40	200	2.3032	2	2
1	3.71357	0.269918	0.265131	108.22	1	53	2	5	1	2	8.2943	20	3	0	1	20	4	40	13.9	1.17319	2	1
1	5.88888	-0.264417	0.140354	108.22	1	63	3	5	1	2	9.21044	200	3	0	1	10	4	40	194.2	2.29048	2	1
1	5.84354	-0.909925	0.0336512	108.22	1	68	2	3	2	2	9.21044	172	4	0	1	35	3	70	122	2.08991	0	0
1	4.39445	-0.73218	0.0765459	108.22	1	67	5	4	1	2	9.39275	40	2	0	1	80	3	35	35	1.5563	2	0
1	4.61512	-0.615978	0.0937382	108.22	1	68	3	4	1	2	9.90354	50	2	0	1	80	3	35	35	1.5563	2	0
1	2.25129	-1.10849	0.0199898	108.22	1	74	3	4	1	0	5.99396	47.5	3	0	1	5	3	70	36	1.5682	2	0
1	4.61512	0.356674	0.353812	108.22	1	49	2	2	1	1	6.90875	100	5	0	1	60	3	70	95	1.98227	5	1
1	3.21888	-0.5334	0.0866688	108.22	1	73	3	2	2	2	8.69968	12	3	0	0	20	3	70	0	0	2	1
1	5.88888	0.55614	0.674019	108.22	1	56	3	3	1	2	9.90354	270	3	1	1	50	3	26	263.6	2.42259	2	1
1	3.66356	0.691506	0.647312	108.22	1	53	3	4	2	2	9.90354	24	4	1	1	20	3	35	16	1.23045	1	2
1	2.56495	0.536952	0.561477	108.22	1	58	3	1	1	2	7.31389	6	4	1	0	20	3	32	0	0	1	2
0	0	0.100529	0.227532	108.22	1	42	3	5	3	1	8.0067	3	3	0	1	80	3	26	0	0	2	1
1	2.70805	0.389849	0.280474	108.22	1	56	3	4	2	1	6.39859	12	3	0	1	10	3	26	7	0.90309	1	0
1	2.83321	0.208162	0.493024	108.22	1	65	4	3	2	2	7.6014	8	4	0	1	90	3	26	4	0.69897	0	2
1	1.72277	0.741649	0.478331	108.22	1	59	3	4	2	0	9.39275	2.3	5	1	1	30	3	35	8	0.954243	1	0
1	1.60944	0.267247	0.402912	108.22	1	49	3	3	2	0	7.6014	2	3	0	1	0	3	32	0	0	2	0
0	0	0.791447	0.627891	108.22	1	50	3	5	1	1	8.41205	7	3	0	1	50	4	11	7.5	0.929419	1	1
0	0	-1.10849	0.0199898	108.22	1	68	3	4	1	1	0	12	2	0	1	80	4	9	0	0	2	1
1	3.71357	1.08887	0.846775	108.22	1	36	4	5	2	2	0	50.82	3	0	1	5	4	9	42	1.63347	2	1
1	2.19722	0.796877	0.567535	108.22	1	54	3	5	1	4	8.2943	8	3	0	0	100	4	9	0	0	2	1
1	1.8718	1.27053	1.01	108.22	1	40	5	5	3	1	8.0067	5.5	3	0	0	15	2	21	0	0	2	1
0	0	0.0408066	0.476489	108.22	1	64	3	5	1	2	7.82445	6	4	0	1	30	2	23	7	0.90309	1	0
1	2.56495	1.07107	0.689793	108.22	1	49	3	5	3	3	5.3033	11	4	1	1	10	2	20	14	1.17609	3	1
1	1.09861	-0.290365	0.293137	108.22	1	65	3	4	1	2	8.2943	2	2	0	1	0	2	27	0	0	2	0
1	1.60944	0.475634	0.448429	108.22	1	57	3	4	1	1	9.21044	4	5	0	0	10	2	27	0	0	3	0
1	1.38629	0.135968	0.471645	108.22	1	45	3	5	2	1	8.2943	2	4	0	0	2	2	16	0	0	2	1
1	5.01728	0.00146672	0.323893	108.22	1	52	2	4	2	1	9.21044	90	4	0	1	80	4	45	83	1.92428	2	1
1	2.94444	1.1328	0.837674	108.22	0	35	2	4	2	0	9.90354	9	4	0	0	50	4	25	0	0	2	3
1	1.09861	0.86957	0.497384	108.22	1	45	3	5	3	2	9.74103	4	5	0	1	30	4	25	5	0.778151	2	1
1	2.77259	0.357674	0.347484	108.22	1	66	4	4	1	2	9.90354	15	2	0	1	0	4	33	0	0	2	1
1	1.09861	-0.181673	0.261226	108.22	1	55	3	4	1	3	8.0067	2	4	0	1	2	4	25	5	0.778151	2	1
1	2.70805	0.727196	0.714207	108.22	0	40	4	4	2	2	9.21044	7	4	1	0	10	3	28	0	0	2	2
1	1.09861	-0.618265	0.222665	108.22	1	67	2	4	1	2	6.21661	2	3	0	1	95	3	28	2.4	0.531479	4	0
1	1.54756	-0.539007	0.205915	108.22	0	55	2	4	2	2	7.31389	3.7	4	0	1	10	3	28	0	0	2	1
1	2.94444	-1.10849	0.0199898	108.22	0	71	1	4	1	2	9.21044	8	2	0	1	20	3	28	18	1.27875	2	0
1	1.79176	-0.186227	0.359146	108.22	1	68	2	4	1	2	11.0021	12	4	0	0	75	3	25	0	0	2	1
0	0	0.393854	0.302687	108.22	1	63	4	5	3	2	9.90354	6	4	1	1	0	3	12	0	0	2	1
1	1.60944	1.18866	0.84526	108.22	0	38	5	4	1	0	10.8198	4	4	1	0	20	4	45	0	0	2	1
1	1.79176	0.826816	0.651967	108.22	1	40	2	1	1	1	8.98732	20	2	0	0	80	4	40	0	0	2	1
0	0	1.04751	0.662458	108.22	1	46	3	5	1	5	0	6	5	1	1	1	3	40	6.5	0.875061	6	3
1	1.09861	0.0743279	0.263108	103.57	1	70	2	4	1	1	8.1608	1	2	0	0	0	2	10	0	0	0	0
0	0	0.738132	0.476642	103.57	0	55	3	3	3	2	8.85381	3	3	0	0	10	2	12	0	0	2	0
1	1.60944	0.274852	0.334943	103.57	1	53	3	5	2	1	8.85381	2	4	1	1	90	2	11	14	1.17609	0	1
1	1.09861	-1.185	0.0177573	103.57	1	58	3	4	3	2	8.51739	2	4	0	1	0	2	11	0	0	2	1
1	0.693147	0.155516	0.38774	103.57	1	55	3	4	3	1	8.85381	6	4	0	0	20	2	12	0	0	2	1
1	2.19722	-0.338845	0.191608	103.57	0	61	1	4	1	2	9.21044	4	3	0	0	50	2	9	0	0	1	3
0	0	0.289955	0.479534	103.57	1	51	2	4	3	4	7.6014	5	3	0	1	100	2	5	0	0	2	1
1	1.60944	-0.936622	0.0595618	103.57	1	74	2	3	1	2	8.61269	4	3	0	1	10	2	8	1.2	0.342423	2	1
1	1.09861	0.265528	0.409227	103.57	0	42	2	4	3	0	8.69968	2	4	0	0	50	2	5	0	0	1	1
0	0	0.480343	0.367306	103.57	1	55	4	4	1	5	9.21044	0.8	3	0	0	50	4	3	0	0	1	0
1	1.60944	0.364738	0.352403	103.57	1	64	3	3	2	2	8.51739	3	3	1	0	90	4	3	0	0	0	1
1	1.60944	0.86957	0.497384	103.57	0	65	4	5	3	2	8.0067	4	4	0	0	20	4	5	2	0.477121	0	0
1	1.38629	-0.860102	0.0574928	103.57	1	72	2	4	1	2	8.18897	1.6	4	0	0	0	4	5	0	0	2	1
1	1.09861	-1.24906	0.01	103.57	1	77	3	3	3	2	7.6014	3	3	1	1	100	3	30	0	0	4	0
0	0	0.613947	0.45574	103.57	1	60	3	5	1	4	8.0067	25	2	1	1	50	3	30	21	1.34242	3	1
0	0	-0.259393	0.175621	103.57	1	73	2	1	2	0	7.17089	1.2	3	1	1	7	3	38	2	0.477121	2	1
1	1.22378	-0.820626	0.0759911	103.57	1	82	4	2	2	2	9.30574	2	3	0	1	6	3	38	2	0.477121	2	1
1	2.63906	0.94028	0.807757	103.57	1	49	5	4	2	1	8.0067	16	4	0	1	20	3	35	13	1.14613	3	1
0	0	0.550094	0.444444	103.57	0	37	4	5	3	3	8.85381	5	4	0	1	40	3	30	16	1.23045	1	0
1	1.94591	-0.884474	0.0646954	103.57	1	68	2	4	1	2	9.21044	3	3	0	1	0	3	38	1	0.30103	2	1
0	0	0.501463	0.441	103.57	0	39	4	5	3	2	9.21044	3	5	1	1	0	3	30	0	0	0	1
0	0	0.822031	0.620812	103.57	1	77	3	5	2	2	6.90875	3.5	3	0	0	100	3	30	0	0	0	1
0	0	-0.661334	0.0719172	103.57	1	78	3	3	1	2	7.09091	2	3	0	1	0	3	30	1.8	0.447158	2	1
1	1.38629	-1.185	0.0177573	103.57	1	67	2	4	2	2	8.0067	3	4	0	0	0	3	36	0	0	0	1
0	0	0.561907	0.544371	103.57	0	47	3	4	2	2	8.0067	2	3	0	0	20	3	30	0	0	0	1
0	0	-0.502124	0.0894387	103.57	1	67	3	3	3	2	5.99396	2	4	0	0	20	2	5	0	0	4	7
1	1.79176	0.937381	0.800388	103.57	1	62	3	2	3	0	7.6014	5	4	0	1	50	3	6	3	0.60206	4	6
1	2.3979	-0.498207	0.092654	103.57	1	67	3	5	1	0	6.90875	5	4	0	1	30	3	6	2	0.477121	1	1
1	1.60944	0.748302	0.776645	103.57	0	38	4	4	2	2	8.51739	2	3	0	0	20	3	6	0	0	3	2
1	1.60944	0.438543	0.518552	103.57	1	40	3	3	1	2	7.6014	2	4	1	1	40	3	7	1.2	0.342423	2	1
1	2.24071	0.170555	0.324676	103.57	1	57	3	4	2	0	7.6014	4.2	3	0	1	30	3	7	1.5	0.39794	2	1
0	0	0.0964698	0.524589	103.57	1	56	3	5	2	2	7.09091	4	3	0	1	5	2	10	8	0.954243	6	6
0	0	0.297094	0.291672	103.57	1	59	4	5	3	1	7.69667	3.5	4	1	1	10	2	10	1	0.30103	4	7
1	1.60944	0.590827	0.381893	103.57	1	45	4	5	1	2	6.90875	2	4	0	0	20	2	10	0	0	2	0
0	0	0.0172752	0.222069	103.57	1	70	3	4	2	0	8.2943	3.5	4	0	1	10	3	30	1	0.30103	2	0
1	2.19722	0.983432	0.654701	103.57	1	46	4	3	2	2	7.6014	4	4	0	1	15	3	30	4	0.69897	4	6
1	1.94591	0.0297291	0.227799	103.57	1	55	3	3	3	1	10.1267	3	4	0	1	0	3	30	0	0	1	0
1	2.30259	0.613082	0.526833	103.57	1	58	4	4	1	2	8.69968	4	3	0	1	15	3	26	5.5	0.812913	1	1
1	5.3033	-0.499059	0.236673	103.57	1	49	2	4	1	2	7.31389	100	5	0	1	0	3	26	100	2.00432	3	1
1	6.1334	0.062023	0.254656	103.57	1	59	4	5	1	2	8.0067	230	3	0	1	80	3	26	300	2.47857	1	6
1	2.3979	1.007	0.682035	103.57	1	47	3	5	2	2	7.00397	5	5	0	1	20	3	26	0	0	4	7
1	4.17439	0.15765	0.246852	103.57	1	54	3	4	2	2	7.6014	32	3	1	1	60	3	26	30	1.49136	2	0
1	2.48491	-0.255137	0.18118	103.57	1	69	3	3	1	2	6.21661	5.5	4	1	1	25	3	26	0.5	0.176091	2	1
0	0	0.167958	0.205259	103.57	1	58	2	5	1	2	8.0067	10	3	0	1	30	3	30	8	0.954243	0	0
0	0	-0.0738022	0.300784	103.57	1	65	4	4	4	2	6.21661	4	4	1	0	90	3	30	0	0	0	0
1	1.60944	0.865841	0.499233	103.57	0	38	3	4	1	2	8.0067	2	4	1	0	0	3	30	0	0	0	1
1	1.22378	0.517849	0.445644	103.57	0	48	3	5	3	1	6.90875	1.2	4	0	0	0	3	30	0	0	1	0
1	1.94591	0.0980706	0.236814	103.57	1	60	4	5	3	1	7.6014	3	4	0	0	0	3	30	0	0	1	0
1	0.693147	0.342743	0.438918	103.57	0	46	3	4	2	2	8.51739	1	5	0	1	0	4	30	0	0	1	1
1	2.07944	0.297359	0.509941	103.57	1	62	3	4	3	2	7.6014	3.5	4	0	0	20	4	30	0	0	2	1
1	3.71357	-0.440532	0.11078	103.57	1	60	3	5	1	2	7.6014	20	3	0	1	25	4	30	17	1.25527	2	1
1	4.61512	0.101572	0.333324	103.57	1	52	3	4	1	2	5.3033	100	3	0	1	80	3	26	100	2.00432	4	2
1	2.78501	1.08599	0.983793	103.57	1	41	5	5	2	2	8.98732	7.6	4	1	1	60	3	26	5.2	0.792392	3	0
1	0.788457	0.100188	0.190748	103.57	1	58	3	5	3	2	7.31389	1.2	3	0	0	95	4	30	0	0	0	1
1	1.38629	-0.578775	0.137622	103.57	1	65	3	5	2	2	6.55251	3	2	1	1	100	4	30	2	0.477121	1	1
1	1.02962	0.743033	0.620908	103.57	1	47	5	5	4	2	9.61587	4	4	1	1	10	4	3	1	0.30103	1	4
1	2.19722	-0.204602	0.142552	103.57	1	65	3	2	3	2	8.51739	4	1	1	0	0	4	3	0	0	2	0
1	2.85647	0.823298	0.646609	103.57	1	47	5	5	2	1	9.21044	16.4	4	1	0	70	4	3	0	0	6	0
1	1.60944	0.0429008	0.330142	103.57	1	58	4	3	2	4	8.0067	4	3	0	0	100	4	3	0	0	0	0
1	0.693147	0.442751	0.59575	103.57	1	58	4	5	3	1	8.34308	1	4	1	1	50	2	2	0.9	0.278754	1	3
1	0.788457	0.699529	0.622932	103.57	1	52	4	5	2	1	8.0067	1.2	4	0	0	5	2	2	0	0	0	1
1	1.50408	0.625647	0.461902	103.57	1	50	3	5	2	2	7.6014	2.5	4	1	0	100	4	38	0	0	2	0
1	2.07944	0.0311935	0.32398	103.57	1	57	2	4	4	2	7.6014	3.5	4	0	0	10	4	38	0	0	1	0
1	1.60944	-0.0761437	0.164712	103.57	1	68	2	3	3	1	8.0067	9	4	0	1	5	4	36	2	0.477121	1	0
1	2.3979	0.625647	0.461902	103.57	1	46	2	4	2	2	8.51739	4	4	1	0	100	4	38	0	0	4	0
1	1.09861	-0.0202773	0.172298	103.57	1	61	2	3	3	1	8.1608	6	4	0	1	5	4	38	0	0	1	0
1	1.09861	-0.144467	0.151395	103.57	1	68	2	3	2	1	6.39859	2	3	0	1	80	3	31	2	0.477121	1	0
1	1.60944	-0.243615	0.259504	103.57	1	61	2	2	1	3	7.6014	6	4	0	1	12	3	31	4	0.69897	3	0
1	2.83321	-0.0723003	0.284714	103.57	1	48	2	4	1	2	7.6014	100	3	0	1	70	3	31	114	2.0607	2	0
1	2.3979	0.795183	0.626041	103.57	1	57	3	4	1	2	10.309	80	3	1	1	100	3	31	70	1.85126	6	0
1	2.89037	0.675678	0.603621	103.57	1	62	2	4	2	4	6.90875	8	4	0	1	10	3	62	3	0.60206	1	2
1	2.07944	0.215114	0.393476	103.57	1	57	2	4	1	2	7.82445	3.5	3	0	1	30	3	15	1.8	0.447158	2	1
1	0.587787	-0.920234	0.0486494	103.57	1	70	3	4	1	2	6.21661	1.2	3	1	1	90	3	15	1.5	0.39794	2	0
1	1.38629	0.233703	0.414018	103.57	0	57	2	5	3	2	0	3	3	0	1	0	3	15	1.5	0.39794	4	7
1	1.38629	0.393768	0.283689	103.57	1	57	3	3	3	2	7.6014	1.5	3	0	0	30	3	15	0	0	0	0
1	1.94591	0.512874	0.431458	103.57	1	60	4	5	2	1	8.41205	3	4	1	1	4	3	15	2	0.477121	0	1
1	1.38629	-0.316419	0.196367	103.57	0	61	2	4	3	2	6.90875	2	4	0	0	10	4	14	0	0	0	1
1	1.60944	0.189958	0.396071	103.57	1	60	4	3	1	0	5.70711	2	3	1	0	2	3	18	0	0	0	0
1	1.94591	0.414679	0.360922	103.57	1	59	3	5	3	1	0	3	2	0	1	5	3	18	1	0.30103	4	7
1	1.22378	0.302774	0.336384	103.57	1	29	5	5	3	2	8.69968	1.2	3	1	0	20	3	18	0	0	0	0
1	1.09861	0.28239	0.26656	103.57	1	34	3	5	2	2	8.51739	1	3	0	0	20	3	18	0	0	0	0
1	1.09861	0.523674	0.36537	103.57	0	46	3	4	1	1	7.6014	1	4	1	0	12	3	18	0	0	0	0
1	1.52606	1.1246	0.837503	103.57	1	31	5	5	1	2	8.51739	1.8	4	0	0	5	3	18	0	0	0	0
1	2.19722	0.093585	0.239095	103.57	1	50	2	4	2	2	6.90875	4	4	1	1	10	3	15	3.5	0.653213	1	0
0	0	0.685705	0.718222	103.57	0	26	5	5	5	0	7.69667	3	2	0	1	0	3	15	0	0	2	6
1	1.60944	0.282839	0.338653	103.57	0	49	3	5	3	0	0	3	4	0	0	0	3	15	0	0	0	0
1	1.38629	0.154199	0.311429	103.57	1	60	3	3	2	2	7.6014	1.5	2	0	0	0	3	15	0	0	1	2
1	2.3979	0.238771	0.327809	103.57	1	69	2	4	1	2	11.0021	5	3	1	1	2	3	15	0	0	2	1
1	1.60944	-0.0862724	0.21137	103.57	1	57	2	3	3	2	7.6014	2	4	1	0	5	4	25	0	0	2	1
1	1.60944	-0.804232	0.0650787	103.57	1	66	3	3	3	2	6.39859	4	4	0	1	70	4	25	3.4	0.643453	1	1
1	1.60944	-0.316346	0.131682	103.57	0	63	2	3	3	1	7.4961	2	4	0	0	0	4	25	0	0	0	0
1	2.19722	-0.148874	0.299793	103.57	1	46	2	3	3	1	6.68586	4	4	1	1	80	4	25	2	0.477121	0	0
1	1.22378	0.496575	0.607578	103.57	1	62	3	5	3	2	6.90875	1	4	1	0	20	4	30	0	0	3	6
1	1.09861	-0.423882	0.182453	103.57	0	55	2	5	3	1	6.21661	0.5	4	1	1	5	4	30	0	0	5	7
1	1.38629	-0.944811	0.0550888	103.57	1	74	2	4	3	0	7.6014	1.5	4	0	0	0	4	30	0	0	1	0
1	2.3979	0.355435	0.436809	103.57	1	45	4	5	2	1	8.0067	5	4	1	1	20	3	50	2	0.477121	2	1
1	1.94591	0.235999	0.409903	103.57	1	58	2	4	2	2	6.90875	3	3	0	0	10	3	50	0	0	2	0
1	1.79176	0.403113	0.439922	103.57	1	52	3	4	2	2	0	2.5	3	1	1	10	3	50	0	0	4	6
1	1.4816	0.779408	0.500779	103.57	1	53	5	5	2	2	8.0067	1.7	4	1	0	0	3	50	0	0	0	0
1	1.60944	0.244453	0.716222	103.57	1	51	4	4	1	2	8.51739	2	3	0	0	0	3	50	0	0	6	2
1	2.07944	1.1246	0.837503	103.57	1	43	4	5	1	2	8.0067	3	4	0	0	0	3	50	0	0	2	1
1	1.28093	-0.15012	0.200074	103.57	1	64	2	4	2	1	6.21661	1.3	3	0	1	20	3	50	0	0	2	0
1	1.60944	0.715228	0.399257	103.57	1	49	3	5	3	4	7.37838	3	5	1	1	20	3	50	2	0.477121	4	6
1	1.38629	0.777567	0.629341	103.57	1	58	3	5	2	1	9.21044	1.8	5	1	1	2	3	50	0	0	4	5
1	1.09861	0.505732	0.442257	103.57	1	52	3	3	2	2	8.98732	1	4	0	0	0	3	55	0	0	1	0
1	1.60944	0.467149	0.456282	103.57	1	68	4	2	1	2	7.6014	2	3	1	1	1	3	55	2.3	0.518514	2	1
1	2.56495	0.424124	0.361678	103.57	1	56	3	5	1	2	8.0067	10	3	1	0	60	3	55	0	0	2	4
1	5.4848	-0.0636532	0.356979	103.57	1	62	3	4	1	2	9.21044	12	3	1	1	30	3	55	100	2.00432	2	1
1	1.94591	-0.264949	0.137247	98.69	1	70	3	3	2	0	10.5967	6	3	0	1	30	4	70	3	0.60206	0	3
1	4.11087	0.664874	0.393513	98.69	0	30	3	5	3	1	0	53	3	1	1	50	4	70	50	1.70757	1	2
1	1.94591	1.15293	0.854532	98.69	0	50	3	1	2	2	8.0067	3	3	0	1	3	4	70	1	0.30103	0	3
0	0	-0.00240305	0.324161	98.69	1	60	3	5	1	1	8.2943	8	5	1	1	20	4	70	30	1.49136	0	2
1	2.7213	1.18866	0.84526	98.69	1	57	4	2	3	2	8.51739	7.1	4	0	0	30	4	70	0	0	0	2
1	4.51086	-0.744791	0.0656907	98.69	1	70	2	4	1	2	8.69968	55	3	1	1	100	4	70	40	1.61278	1	1
1	2.70805	0.446038	0.294705	98.69	1	48	2	4	2	1	8.51739	7	3	1	0	100	4	70	0	0	1	1
1	4.79579	-0.330374	0.170823	98.69	1	65	4	2	2	2	9.21044	73	3	0	1	0	4	70	60	1.78533	0	2
1	3.04452	0.391251	0.418749	98.69	1	50	3	5	2	1	8.2943	30	3	0	0	30	4	70	0	0	4	1
1	5.63835	1.27053	1.01	98.69	1	32	5	5	3	2	12.2061	769	3	1	1	100	3	70	760	2.88138	4	1
1	8.27919	1.06904	0.817591	98.69	1	53	5	4	2	2	10.8198	2170	4	1	1	95	3	70	2370	3.37493	6	6
1	2.48491	-0.828061	0.198391	98.69	1	59	2	5	3	2	7.6014	5.5	4	0	1	20	3	70	0	0	2	0
1	2.3979	1.04751	0.662458	98.69	0	46	3	5	3	2	9.90354	5	5	0	1	20	3	70	0	0	1	6
1	3.80666	1.12937	0.827198	98.69	1	40	5	5	3	2	8.0067	7	3	0	1	30	3	70	110	2.04532	3	4
1	1.79176	0.929906	0.506991	98.69	1	34	3	5	3	1	8.0067	2.5	3	0	0	10	4	65	0	0	5	0
0	0	0.743246	0.617369	98.69	1	60	4	4	1	2	9.21044	20	4	1	1	20	4	65	25	1.41497	3	1
1	2.19722	0.0831321	0.332652	98.69	1	55	3	5	3	0	8.69968	4	3	0	0	10	4	65	0	0	1	1
1	1.82455	0.0331095	0.327329	98.69	1	68	4	5	3	1	9.90354	2.6	4	0	0	10	4	65	0	0	1	0
0	0	-1.10849	0.0199898	98.69	1	68	3	1	1	1	8.51739	15	3	1	0	0	4	83	0	0	2	2
1	1.60944	-0.605671	0.07874	98.69	1	63	3	3	1	2	8.51739	4	3	0	0	10	4	83	0	0	6	3
0	0	0.804006	0.704114	98.69	1	61	3	3	2	1	8.69968	14	3	0	1	3	4	83	40	1.61278	2	1
1	1.60944	-1.10849	0.0199898	98.69	1	67	2	2	3	0	7.6014	2	3	0	0	10	4	83	0	0	1	0
0	0	-0.259591	0.174858	98.69	1	75	2	3	1	4	8.0067	5	4	1	0	3	4	83	0	0	4	1
0	0	-0.417832	0.187402	98.69	1	67	2	3	2	2	8.69968	4	3	1	0	20	4	83	0	0	6	1
0	0	0.458172	0.293791	98.69	1	40	3	5	2	1	8.51739	3	4	1	0	20	4	85	0	0	6	2
1	3.04452	0.0916631	0.376444	98.69	1	55	3	2	1	2	8.98732	10	3	0	1	30	4	85	6	0.845098	3	1
1	2.56495	-0.274524	0.182711	98.69	1	63	3	3	1	2	9.21044	6	4	0	0	95	4	85	0	0	6	5
1	2.56495	0.642611	0.628103	98.69	1	60	4	5	3	0	8.69968	6	2	1	1	20	4	85	10	1.04139	3	1
0	0	0.420742	0.361569	98.69	1	49	4	5	2	2	9.21044	10	3	0	0	100	4	85	0	0	0	1
0	0	-0.260468	0.134966	98.69	1	64	3	3	1	1	8.51739	4	3	0	0	5	4	85	0	0	6	1
1	1.60944	-0.388938	0.117108	98.69	1	59	3	5	2	2	7.6014	6	3	0	1	65	4	85	3	0.60206	1	2
0	0	1.06053	0.829746	98.69	1	61	4	5	1	1	9.21044	8	3	0	0	10	4	90	0	0	0	1
0	0	-0.191341	0.252859	98.69	1	79	2	3	2	2	0	2	4	0	0	70	4	90	0	0	2	2
0	0	0.112986	0.233263	98.69	0	51	2	4	1	2	5.70711	5	2	0	0	8	4	90	0	0	1	1
0	0	-0.423555	0.272679	98.69	1	56	3	4	1	1	7.6014	11	2	0	0	20	4	90	0	0	2	0
1	5.77144	0.117912	0.464517	98.69	1	48	2	5	3	2	8.0067	164	3	0	1	30	4	4	160	2.20683	5	1
1	5.3033	0.707513	0.626642	98.69	1	30	4	1	1	1	9.21044	100	4	1	1	10	4	4	100	2.00432	6	2
1	1.60944	-0.13176	0.228456	98.69	1	54	2	5	2	2	6.90875	2	4	0	1	5	4	4	10	1.04139	0	1
1	3.71357	0.283972	0.4099	98.69	1	48	3	5	3	2	8.69968	30	2	0	1	60	4	4	10	1.04139	1	0
1	1.94591	0.421662	0.638307	98.69	1	34	5	5	1	0	11.0021	3	3	1	1	10	4	4	73	1.86923	2	1
1	5.26269	0.374902	0.426491	98.69	1	54	3	4	3	1	8.2943	96	2	0	1	60	4	4	90	1.95904	3	1
1	2.56495	0.291667	0.416726	98.69	1	53	3	4	2	2	7.6014	6	3	0	1	5	5	7	2	0.477121	0	2
1	2.56495	0.493875	0.438816	98.69	1	41	3	3	3	3	8.2943	6	4	0	0	40	5	7	0	0	3	1
1	3.29584	0.875254	0.874973	98.69	1	33	5	1	2	2	7.6014	13	3	1	0	40	5	7	0	0	2	0
1	3.04452	0.410658	0.644618	98.69	1	53	3	5	3	1	9.90354	10	4	1	0	50	5	7	0	0	2	2
1	3.29584	0.755838	0.473445	98.69	1	39	3	4	3	2	6.90875	13	3	1	1	90	5	7	56	1.75587	2	1
1	3.43399	0.679179	0.609612	98.69	1	60	4	4	2	1	7.6014	15	4	1	1	20	5	7	7	0.90309	1	5
1	3.97029	0.625647	0.461902	98.69	1	59	3	4	1	1	9.21044	26	5	0	1	10	5	7	31	1.50515	6	4
1	1.94591	-0.440532	0.11078	98.69	1	53	3	4	1	1	7.6014	3	3	0	1	40	5	7	2	0.477121	2	2
1	2.07944	0.84868	0.809444	98.69	1	35	5	5	4	1	8.98732	3.5	5	0	0	10	4	7	0	0	6	3
1	2.07944	0.929906	0.506991	98.69	1	35	5	5	4	1	9.21044	3.5	5	1	0	10	4	7	0	0	5	3
0	0	0.193262	0.48488	98.69	1	30	5	5	2	0	8.0067	4	3	0	0	10	4	7	0	0	3	1
1	1.60944	1.0653	0.819441	98.69	0	39	5	4	3	1	8.1608	2	4	1	1	2	4	7	0	0	1	2
1	2.56495	0.514052	0.297075	98.69	1	52	4	5	3	2	9.90354	6	4	1	1	10	4	7	3	0.60206	1	2
1	2.70805	0.0855821	0.239687	98.69	1	56	3	4	1	1	9.21044	7	4	0	0	30	4	7	0	0	1	1
1	3.21888	-0.174419	0.36995	98.69	1	53	5	4	3	2	7.33041	12	4	0	0	5	4	7	0	0	0	1
1	2.94444	0.762309	0.484233	98.69	1	53	3	4	2	1	8.69968	9	3	1	1	50	4	7	2	0.477121	2	2
0	0	-0.0890748	0.306293	98.69	1	77	2	4	1	2	8.0067	2.5	2	0	1	10	5	40	2.4	0.531479	1	0
0	0	-0.0965267	0.228463	98.69	1	66	4	3	2	4	8.0067	2.7	3	0	1	30	5	60	2.3	0.518514	1	0
1	2.0149	0.395574	0.382214	98.69	1	50	2	3	1	3	7.6014	7	4	0	1	15	5	40	2	0.477121	1	1
1	1.60944	0.256038	0.322453	98.69	1	72	2	5	2	4	8.2943	10	4	1	1	50	5	40	9	1	2	3
0	0	-0.0149491	0.243636	98.69	1	55	2	3	2	1	8.61269	13	3	0	0	5	5	40	0	0	1	1
1	1.79176	0.818171	0.491819	98.69	1	44	3	5	2	1	8.51739	7	4	0	1	20	5	40	2	0.477121	2	1
1	1.79176	0.818171	0.491819	98.69	1	51	3	4	2	1	10.309	6	4	0	1	100	5	40	2	0.477121	2	1
1	1.66771	0.877044	0.790781	98.69	1	57	2	5	1	1	8.51739	4	2	0	0	10	5	40	0	0	1	2
1	6.39859	0.432615	0.603066	98.69	1	49	3	4	1	2	8.51739	700	3	1	1	100	5	40	697.1	2.84392	4	2
1	3.13549	-0.0842227	0.28209	98.69	1	62	3	3	1	1	8.98732	11	4	1	1	90	5	40	5.2	0.792392	1	4
0	0	-0.909925	0.0336512	98.69	1	61	2	2	2	2	7.6014	6	3	0	0	20	3	40	0	0	2	1
0	0	0.094017	0.322538	98.69	1	61	4	2	2	4	7.6014	2.8	2	0	0	18	3	40	0	0	2	1
0	0	-0.521326	0.096034	98.69	0	43	2	2	2	4	0	4	2	0	0	20	3	54	0	0	1	1
0	0	-0.728924	0.0624707	98.69	1	78	2	3	2	2	8.98732	6	2	1	0	80	3	55	0	0	1	0
0	0	0.39186	0.416737	98.69	1	50	3	5	2	1	7.6014	3	3	0	1	10	3	40	4	0.69897	1	1
0	0	1.1246	0.837503	98.69	0	31	5	5	1	2	8.69968	3	4	1	0	10	5	50	0	0	2	1
0	0	0.0840074	0.372543	98.69	1	55	2	4	3	2	8.0067	20	4	0	1	85	5	34	15	1.20412	0	0
1	2.77259	0.65468	0.393189	98.69	1	40	5	5	3	2	8.47658	15	3	0	0	10	5	31	0	0	2	2
0	0	-0.276654	0.131085	98.69	1	55	2	3	2	2	6.39859	4	3	0	0	100	5	31.7	0	0	1	1
0	0	-1.10849	0.0199898	98.69	1	70	2	4	2	2	0	4	4	0	1	100	5	50	1	0.30103	2	1
0	0	-0.980355	0.0355044	98.69	1	71	1	3	2	2	8.2943	5	3	0	0	20	5	50	0	0	1	2
0	0	-1.12093	0.0255146	98.69	1	81	2	3	3	1	8.2943	5	3	0	0	20	5	32.7	0	0	2	2
1	2.28238	0.377247	0.4287	98.69	1	52	2	4	3	2	9.39275	5.4	4	0	0	30	5	50	0	0	2	2
0	0	0.741649	0.478331	98.69	1	53	3	4	1	2	9.21044	6.5	4	0	0	30	4	0	0	0	0	1
0	0	-0.673994	0.0654236	98.69	1	67	3	3	2	2	8.0067	3	3	0	1	20	4	75	0	0	2	0
1	2.19722	-0.454591	0.158524	98.69	1	60	3	2	2	2	7.6014	20	2	0	1	40	4	75	20	1.32222	1	1
1	1.94591	0.715338	0.493022	98.69	1	57	3	5	3	2	0	20	2	0	0	10	4	25	0	0	3	1
1	1.60944	0.68972	0.469659	98.69	1	47	3	5	1	2	6.90875	4	3	0	1	10	4	80	0.5	0.176091	2	1
1	1.94591	-0.516156	0.117542	98.69	1	66	3	3	2	2	8.0067	3	4	1	0	20	2	75	0	0	1	0
0	0	-0.37367	0.111599	98.69	1	68	3	3	2	2	8.2943	2	3	1	0	20	2	77	0	0	1	0
1	0.223144	-0.793926	0.0500805	98.69	1	67	2	3	2	1	7.6014	0.25	3	1	1	25	2	75	0	0	0	1
0	0	-0.336993	0.121478	98.69	1	67	2	3	2	1	8.2943	3	3	1	0	25	2	25	0	0	1	0
1	1.38629	-0.092533	0.160067	98.69	1	63	4	4	1	2	8.0067	5	3	0	0	5	2	75	0	0	1	0
1	1.09861	-0.0984032	0.212285	98.69	1	70	3	3	2	1	9.10509	3	4	0	1	20	2	25	1	0.30103	1	2
1	2.63906	0.0630561	0.323878	98.69	1	70	2	3	1	2	8.98732	13	4	0	1	0	4	77	6	0.845098	1	1
1	1.60944	0.51572	0.394018	98.69	1	61	3	3	1	2	9.21044	4	2	0	0	0	4	76	0	0	1	1
0	0	-0.673994	0.0654236	98.69	1	63	3	2	2	2	6.90875	7	3	0	0	80	4	76	0	0	0	3
0	0	-1.10849	0.0199898	98.69	1	87	2	3	2	1	8.0067	4	2	0	0	30	4	77	0	0	1	0
1	1.94591	0.635972	0.416007	98.69	1	49	3	2	1	1	0	6	3	1	0	15	4	75	0	0	1	0
0	0	-0.384468	0.119128	98.69	1	55	2	3	2	1	8.0067	7.84	3	0	1	80	4	74	6	0.845098	2	2
0	0	-0.512788	0.0985493	98.69	0	57	2	2	2	1	8.2943	4	2	0	0	20	4	76	0	0	3	2
1	3.04452	0.290814	0.430246	98.69	1	61	3	2	1	2	8.98732	6	4	0	1	90	4	77	10	1.04139	2	2
1	1.38629	-0.967321	0.202792	98.69	1	69	2	2	1	2	9.61587	3	3	0	0	20	4	77	0	0	0	2
0	0	-0.812742	0.0695172	98.69	1	70	2	2	1	2	8.51739	3	3	0	1	10	2	35	0	0	1	0
0	0	0.863178	0.632713	98.69	1	59	3	4	1	2	9.47278	20	4	0	1	20	2	52	9	1	2	1
0	0	-0.340922	0.122564	98.69	1	55	3	3	2	1	8.51739	4.2	2	0	0	3	2	35	0	0	2	0
0	0	-0.248638	0.349197	98.69	1	58	3	4	2	2	7.6014	3	4	0	1	80	2	40	0	0	2	0
0	0	-0.854061	0.041237	98.69	1	66	2	2	1	2	8.61269	3	3	0	1	0	2	35	2	0.477121	3	1
0	0	0.929906	0.506991	98.69	1	46	3	5	1	2	7.6014	13	4	1	0	10	2	35	0	0	3	1
0	0	-1.04442	0.0277471	98.69	0	66	2	5	3	0	0	1.8	2	0	0	0	2	35	0	0	2	2
1	2.19722	0.300843	0.57998	98.69	1	51	4	3	1	1	7.6014	11	4	0	0	40	2	50	0	0	2	2
0	0	0.621381	0.460644	98.69	1	48	2	4	1	2	8.98732	1.5	4	0	0	20	3	35	0	0	1	1
0	0	0.583329	0.605739	98.69	1	60	3	4	1	2	9.90354	100	4	0	1	40	3	20	100	2.00432	6	3
1	2.14007	-0.285204	0.367688	98.69	0	61	3	4	2	2	6.90875	7.5	3	0	0	50	3	40	0	0	1	0
1	1.65823	0.0763106	0.248508	98.69	1	57	3	4	2	0	6.90875	4.25	2	0	0	30	3	35	0	0	1	1
0	0	0.261947	0.25712	98.69	1	60	4	3	1	2	8.51739	18	3	0	1	80	3	25.1	8	0.954243	2	1
1	2.07944	0.817424	0.58277	98.69	0	55	3	3	1	2	7.6014	10	3	1	0	8	3	25	0	0	1	1
1	1.38629	1.0248	0.839018	98.69	0	50	3	3	2	2	9.39275	6.1	3	1	1	20	3	25	6.1	0.851258	1	1
1	2.3979	1.01177	0.67173	98.69	1	47	4	5	1	1	8.0067	30	3	1	1	20	3	38	25	1.41497	4	2
0	0	0.866499	0.633639	98.69	1	61	3	4	1	2	9.21044	10	5	0	1	60	3	30	8.2	0.963788	2	2
0	0	-0.577192	0.0884482	98.69	1	62	3	1	2	0	6.90875	2	3	0	1	1	3	39	0	0	3	0
0	0	0.418408	0.359072	98.69	0	47	3	3	2	1	9.21044	4	3	1	0	5	3	39	0	0	2	0
0	0	0.534694	0.395263	98.69	0	50	3	5	1	1	8.98732	13	4	0	1	10	3	39	7	0.90309	2	1
0	0	0.929906	0.506991	98.69	1	59	3	5	1	2	9.61587	11	4	1	1	10	3	30	0	0	5	1
0	0	-0.601739	0.0776538	98.69	1	59	3	2	4	1	6.90875	6.5	5	0	1	20	3	35	0	0	2	2
0	0	0.55011	0.589465	98.69	0	53	2	3	1	2	8.0067	10	3	0	1	30	4	38	1	0.30103	3	1
0	0	-0.804232	0.0650787	98.69	1	69	5	5	3	1	9.21044	1	5	0	0	5	3	4	0	0	1	0
1	1.22378	-0.798194	0.0488228	98.69	1	67	2	3	2	2	0	1.2	4	0	0	10	3	6	0	0	2	0
0	0	-0.438065	0.289709	98.69	1	71	2	5	3	1	4.61512	0.1	3	0	0	5	3	6	0	0	1	1
0	0	-1.04816	0.0295963	98.69	1	73	2	2	3	2	8.0067	8	3	0	0	8	4	6	0	0	1	0
1	1.60944	-1.10849	0.0199898	98.69	1	69	2	3	1	1	5.3033	3.5	4	0	1	5	3	5	2	0.477121	2	2
1	2.56495	0.37855	0.427074	98.69	1	46	3	4	1	2	0	7	4	0	0	10	3	5	0	0	2	1
0	0	-0.578775	0.137622	98.69	1	61	2	4	3	1	6.90875	0.5	2	0	0	0	3	7	0	0	1	1
0	0	0.176549	0.405566	98.69	0	37	3	5	2	1	7.93773	1	3	1	0	3.5	2	4	0	0	2	0
1	1.94591	-1.10849	0.0199898	98.69	1	78	3	2	3	2	0	6	3	1	1	20	2	20	2	0.477121	2	2
0	0	0.0355849	0.372397	98.69	1	54	2	3	3	2	7.6014	10	3	1	1	10	2	20	2	0.477121	1	0
1	3.93183	0.803366	0.630514	98.69	1	55	2	4	3	2	6.90875	100	4	0	1	80	2	15	95.2	1.98318	1	2
1	4.94876	0.983432	0.654701	98.69	1	54	3	4	2	2	7.6014	120	4	1	1	60	4	25	115	2.06446	4	3
1	1.94591	-0.383778	0.153955	98.69	1	74	3	4	3	2	6.90875	3	5	0	0	0	4	20	0	0	1	3
0	0	-0.499979	0.110168	98.69	0	69	1	3	3	1	6.21661	3	3	0	0	100	4	20	0	0	1	1
1	1.09861	0.22385	0.396755	98.69	0	40	3	3	2	1	5.70711	1.8	4	0	1	8	4	25	1	0.30103	0	0
1	2.63906	0.258964	0.706544	98.69	1	51	3	5	2	1	9.47278	43	4	1	1	100	4	25	40	1.61278	2	2
0	0	-0.640557	0.100178	98.69	1	60	3	3	3	0	6.90875	3	5	0	0	0	2	4	0	0	1	0
0	0	0.269918	0.265131	98.69	1	71	2	2	3	2	7.6014	4	2	0	0	100	3	55	0	0	1	0
0	0	-0.640557	0.100178	98.69	1	67	2	3	3	1	7.6014	3	1	0	0	0	3	50	0	0	1	7
0	0	-1.10849	0.0199898	98.69	0	72	2	2	3	1	5.3033	2	2	0	0	14.28	2	48	0	0	2	0
1	3.8712	-0.640557	0.100178	98.69	1	51	2	3	3	2	6.90875	47	2	0	1	100	2	40	40	1.61278	6	0
0	0	-0.640557	0.100178	98.69	1	59	3	4	1	1	6.90875	2	5	0	0	0	2	40	0	0	1	1
0	0	0.0754884	0.368261	98.69	1	70	2	4	2	2	8.96201	5	3	0	1	90	4	50	1	0.30103	1	0
0	0	0.741649	0.478331	98.69	0	70	3	3	1	2	8.0067	2	4	0	0	5	4	48	0	0	2	1
0	0	-0.218645	0.185995	98.69	1	50	2	4	3	1	0	1	3	0	0	0	4	40	0	0	1	1
0	0	0.0297291	0.227799	98.69	1	48	3	3	3	1	6.68586	2	2	1	0	0	4	60	0	0	6	0
1	2.83321	-0.544388	0.088678	98.84	1	71	2	5	1	2	6.55251	8	4	0	1	30	4	45	10	1.04139	2	0
1	2.3979	0.0364611	0.219775	98.84	1	70	2	4	3	2	8.0067	70	4	0	1	100	4	45	85	1.9345	4	1
1	2.56495	-0.168709	0.151548	98.84	1	74	2	3	1	2	8.0067	9	4	0	0	100	4	50	0	0	2	1
1	4.39445	-0.0537779	0.23899	98.84	1	63	4	4	2	1	9.61587	50	3	0	1	40	4	45	55	1.74819	2	3
1	3.04452	-0.248854	0.126187	98.84	1	66	2	4	2	2	8.51739	15	4	0	1	20	4	45	10	1.04139	2	1
1	2.30259	0.0438038	0.175754	98.84	1	65	4	4	3	1	7.31389	4	3	1	1	0	4	45	2	0.477121	1	0
1	2.83321	-0.128309	0.16388	98.84	1	56	3	5	1	2	9.21044	18.5	3	0	1	30	4	45	15.5	1.21748	3	1
1	1.09861	0.377279	0.420097	98.84	1	71	5	4	1	0	8.0067	2	3	0	0	10	4	45	0	0	2	1
1	2.00148	0.715338	0.493022	98.84	1	65	3	5	2	2	7.6014	3.2	3	0	0	50	4	45	0	0	1	1
1	1.09861	-0.944811	0.0550888	98.84	1	67	1	3	3	1	8.1608	45	3	0	1	100	4	52	30	1.49136	1	2
1	5.3033	-0.521326	0.096034	98.84	1	61	3	5	2	2	6.21661	100	5	0	1	100	4	60	80	1.90849	2	1
1	3.49651	-0.742326	0.0564087	98.84	1	72	3	4	2	1	0	16	4	1	1	20	4	54	16	1.23045	1	0
0	0	-0.0650964	0.238656	98.84	1	70	3	4	1	0	7.6014	30	3	0	1	10	4	24	25	1.41497	2	2
1	4.94876	0.140301	0.621407	98.84	1	54	2	5	3	3	9.10509	110	5	1	1	100	4	4	160	2.20683	6	2
1	3.43399	0.690877	0.550667	98.84	1	33	3	3	2	3	10.309	135	5	1	1	40	4	50	128	2.11059	0	3
0	0	-1.10849	0.0199898	98.84	1	75	2	5	1	0	6.39859	5.3	3	0	0	30	4	24	0	0	2	1
1	5.1985	-0.744791	0.0656907	98.84	1	52	3	5	1	1	9.21044	100	4	0	1	90	3	52	94.8	1.98137	3	2
1	1.43508	0.57564	0.4064	98.84	1	62	4	4	1	2	8.98732	1.6	5	0	1	1	5	35	0	0	2	3
1	2.19722	0.0269267	0.322722	98.84	0	53	2	4	3	1	8.0067	4	3	0	1	15	5	7.2	9	1	2	1
1	1.94591	-1.10849	0.0199898	98.84	1	72	2	4	3	2	7.6014	3	3	0	1	20	5	7.2	2	0.477121	2	1
1	2.56495	-0.605671	0.07874	98.84	1	69	3	4	1	1	7.6014	6	4	0	0	10	5	50	0	0	1	0
1	1.94591	-0.564722	0.0898773	98.84	1	62	3	3	2	1	6.90875	4	3	0	1	1	5	50	7	0.90309	2	1
1	2.07944	0.127022	0.267047	98.84	1	71	2	5	4	2	9.21044	3.5	5	0	0	20	4	45	0	0	0	1
1	4.76217	-0.255797	0.13775	98.84	1	61	2	4	2	2	8.41205	58	3	0	1	100	4	50	30	1.49136	2	1
1	2.56495	0.308937	0.411082	98.84	1	51	3	4	2	2	7.6014	6	4	1	1	5	3	40	6.8	0.892095	2	1
1	3.04452	0.674279	0.465346	98.84	1	56	3	3	1	2	8.2943	15	3	0	1	20	3	40	7	0.90309	2	1
1	6.1334	0.394057	0.601002	98.84	1	70	3	4	2	4	8.69968	153	3	0	1	90	3	20	228	2.35984	2	3
1	5.63835	0.914474	0.723003	98.84	1	59	3	5	3	2	8.51739	180	4	0	1	50	3	49	176	2.24797	4	1
1	1.38629	-1.18873	0.0196065	98.84	1	80	2	4	3	0	5.70711	1.5	3	0	1	20	4	40	0	0	1	2
1	2.19722	-0.198822	0.351834	98.84	0	57	2	4	3	2	6.21661	4	4	0	1	70	3	25	4	0.69897	1	1
1	1.60944	-0.624857	0.0810338	98.84	0	47	2	4	3	4	7.82445	2	4	0	0	90	3	45	0	0	1	1
1	5.56452	0.268073	0.440298	98.84	1	48	3	5	2	2	7.6014	130	3	0	1	70	3	45	121.5	2.08814	3	3
1	3.61092	0.789067	0.414415	98.84	1	57	3	5	2	2	7.6014	18	4	0	1	30	3	40	7	0.90309	1	1
1	6.1334	1.06053	0.829746	98.84	1	30	5	5	2	3	7.6014	260	3	1	1	60	3	52	306.7	2.48813	4	2
1	2.19722	-0.744791	0.0656907	98.84	0	58	2	5	3	2	6.90875	4	3	0	1	40	3	38	0	0	0	0
1	3.71357	-0.307288	0.176046	98.84	1	63	2	3	1	2	8.0067	20	4	0	1	20	3	38	17	1.25527	1	0
1	3.71357	-0.177978	0.222389	98.84	1	61	2	4	4	2	6.90875	20	4	0	1	50	3	2.2	20	1.32222	1	3
1	2.19722	-0.0682498	0.153481	98.84	0	58	3	5	2	2	9.21044	5	2	0	0	10	3	30	0	0	2	0
1	3.21888	-0.40923	0.120503	98.84	1	50	3	5	1	1	6.39859	18	3	0	1	60	3	30	21	1.34242	2	1
1	2.83321	-0.618114	0.0842648	98.84	1	61	3	4	2	1	9.90354	8	2	0	1	50	3	30	12	1.11394	1	1
0	0	-0.411421	0.271765	98.84	1	54	3	5	2	2	6.80351	1.6	4	0	0	5	3	30	0	0	2	1
1	7.24494	0.674288	0.685671	98.84	1	42	4	5	2	4	9.21044	700	4	1	1	90	2	40	800	2.90363	1	2
1	4.94876	0.158725	0.253066	98.84	1	52	3	2	3	2	8.2943	150	4	0	1	80	2	30	146	2.16732	5	1
1	2.83321	0.923844	0.732546	98.84	0	55	4	4	2	2	7.6014	8	4	1	1	20	2	60	3	0.60206	2	1
1	5.3033	-0.357058	0.410256	98.84	1	68	2	5	2	2	0	220	3	0	1	100	2	35	212	2.32838	6	2
1	2.10413	0.0871354	0.266881	98.84	1	57	3	4	1	1	8.0067	4	4	0	1	10	2	50	0	0	2	2
1	5.70711	0.96628	0.964911	98.84	1	53	4	4	3	3	8.0067	300	4	0	1	100	2	52	300	2.47857	1	4
1	3.21888	0.592551	0.610395	98.84	1	71	5	5	2	0	9.90354	12	3	0	1	30	2	39	3	0.60206	0	1
1	7.21598	1.12937	0.827198	98.84	1	53	3	5	4	4	8.51739	680	5	1	1	90	2	26	675.5	2.83027	5	2
1	2.63906	-0.256085	0.205973	98.84	1	53	2	3	2	2	7.6014	6.5	2	0	1	90	2	26	2.8	0.579784	2	1
1	2.19722	-1.10849	0.0199898	98.84	1	73	2	4	3	2	8.98732	5	4	0	0	20	2	25	0	0	1	2
1	2.19722	-0.324854	0.120564	98.84	1	51	2	3	2	1	7.6014	4	3	0	1	10	2	27	2	0.477121	2	2
1	7.37838	0.00146672	0.323893	98.84	1	57	5	4	2	1	11.9184	800	3	1	1	70	2	30	1200	3.07954	6	3
1	6.45362	0.804207	0.704877	98.84	1	41	5	5	3	2	8.85381	317	3	0	1	60	2	20	312	2.49554	2	3
1	6.39859	-0.136794	0.355036	98.84	1	48	3	4	3	2	6.90875	600	4	0	1	100	2	20	647	2.81158	2	3
1	2.19722	-0.605671	0.07874	98.84	1	57	2	4	2	2	8.51739	4	3	0	1	5	2	30	5.5	0.812913	0	1
1	2.3979	-0.744791	0.0656907	98.84	1	61	3	4	3	2	7.6014	7	3	1	1	20	2	70	0	0	2	1
1	2.34181	-0.252063	0.135901	98.84	1	73	3	4	3	2	7.31389	5	4	0	1	30	4	30	4	0.69897	2	2
1	6.90875	1.0653	0.819441	98.84	1	50	3	5	3	1	7.6014	100	3	1	1	100	3	26	500	2.69984	2	3
1	8.51739	0.291781	0.721293	98.84	1	60	4	4	2	4	9.21044	2500	3	1	1	100	4	23	2500	3.39811	2	2
1	2.83321	0.272956	0.439544	98.84	1	55	2	3	1	2	8.0067	7	4	0	0	34	3	25	0	0	2	0
1	2.19722	-0.550991	0.227545	98.84	1	73	2	2	2	2	7.31389	4	4	0	1	100	4	20	1.9	0.462398	1	1
1	1.38629	-1.185	0.0177573	98.84	1	75	3	3	2	2	6.90875	1.5	4	0	1	90	3	30	0	0	1	2
1	3.29584	0.385459	0.599304	98.84	1	58	3	5	2	1	8.41205	13	2	0	1	10	4	30	9	1	0	2
1	5.39816	0.742894	0.619327	98.84	1	68	3	5	3	2	10.309	110	3	1	1	100	3	30	110	2.04532	4	3
1	5.86647	-0.114233	0.223501	98.84	1	63	2	4	3	2	6.90875	176	2	0	1	100	4	35	50	1.70757	1	2
1	1.60944	-1.24906	0.01	98.84	1	69	2	5	4	0	9.90354	2	2	0	0	20	3	60	0	0	3	2
1	1.28093	-0.452994	0.105049	98.84	1	68	4	3	2	1	6.90875	1.3	4	1	0	5	3	20	0	0	2	2
1	2.14007	-0.0261209	0.215912	98.84	1	54	3	5	3	2	5.70711	4	4	0	1	90	3	20	1.5	0.39794	2	1
1	2.3979	-0.984301	0.0408921	98.84	1	66	1	3	3	1	8.0067	5	3	0	0	20	3	30	0	0	1	2
1	6.39859	-0.144467	0.151395	98.84	1	55	2	4	4	3	8.51739	300	4	0	1	90	3	30	300	2.47857	4	2
1	5.83188	-0.324536	0.127209	98.84	1	51	2	4	2	2	7.6014	160	2	0	1	90	3	30	165.3	2.22089	1	1
1	4.11087	-0.252694	0.142214	98.84	1	50	3	5	2	2	8.0067	30	4	0	1	100	3	30	33	1.53148	2	2
1	3.85015	-0.440532	0.11078	98.84	0	58	2	4	2	2	8.2943	10	3	0	1	5	3	30	14	1.17609	2	1
1	1.94591	-0.744791	0.0656907	98.84	1	56	2	4	2	1	7.6014	6	4	0	1	2	3	21	5	0.778151	2	1
0	0	0.679179	0.609612	98.84	1	71	2	4	2	0	8.98732	4	4	0	0	100	3	12	0	0	1	2
0	0	-0.561923	0.0829391	98.84	1	66	2	5	1	1	8.41205	11	4	1	1	20	3	10	4	0.69897	2	1
1	1.38629	0.614378	0.597985	98.84	1	50	3	4	2	2	7.37838	5	4	0	0	10	3	10	0	0	2	2
1	1.94591	-1.24906	0.01	98.84	1	79	2	4	2	2	6.21661	7	3	0	0	0	3	10	0	0	1	0
0	0	0.674279	0.465346	98.84	1	46	5	5	1	2	9.10509	7	4	0	0	5	3	8	0	0	2	1
0	0	0.0492288	0.345159	98.84	1	61	3	5	1	2	9.90354	13	3	0	0	50	3	20	0	0	1	2
0	0	-0.239701	0.284643	98.84	1	66	3	5	1	2	7.6014	6	3	0	1	100	3	20	0	0	1	1
0	0	-1.0505	0.0236614	98.84	0	70	2	4	2	0	8.41205	1	4	0	0	0	3	20	0	0	1	1
1	1.94591	0.566935	0.616652	98.84	1	40	3	5	1	2	9.39275	5	4	0	0	50	3	10	0	0	2	1
0	0	0.685783	0.470745	98.84	1	60	3	4	1	0	8.69968	1	4	0	1	0	3	10	0	0	0	1
1	1.09861	-0.0428599	0.213225	98.84	0	51	3	5	3	2	7.6014	5	3	0	0	20	3	15	0	0	2	0
1	0.693147	-0.725923	0.0567516	98.84	0	67	2	4	1	0	0	3	2	0	1	20	3	15	0	0	0	0
1	1.38629	0.0269267	0.322722	98.84	1	56	3	4	2	3	6.90875	8	3	0	0	10	3	10	0	0	0	0
0	0	0.17257	0.320528	98.84	1	42	3	4	1	2	8.98732	3	3	0	1	0	3	10	0	0	2	1
0	0	-0.521326	0.096034	98.84	0	59	3	5	2	1	9.21044	3	4	0	1	0	4	25	0	0	1	0
0	0	-0.744791	0.0656907	98.84	1	66	3	3	2	2	9.77001	3.5	2	0	0	100	4	15	0	0	0	0
1	1.94591	0.283051	0.425634	98.84	1	69	2	5	1	1	8.85381	14	3	0	0	100	4	32	0	0	2	0
1	1.79176	-0.0369263	0.311426	98.84	0	48	3	4	1	2	9.39275	30	2	0	1	50	4	32	22	1.36173	0	1
0	0	-1.24906	0.01	98.84	1	65	2	4	3	1	0	6	4	0	1	5	3	15	4	0.69897	2	1
0	0	-0.206193	0.27971	98.84	1	63	1	3	2	2	8.0067	6	3	0	1	100	3	30	0	0	1	1
0	0	-0.793926	0.0500805	98.84	0	60	2	3	2	2	8.0067	2	4	0	1	100	3	30	0	0	2	1
0	0	0.726596	0.545696	98.84	1	50	3	5	1	1	9.39275	9	3	0	0	70	3	50	0	0	1	1
0	0	0.681514	0.469488	98.84	0	45	3	3	1	2	8.0067	118	4	0	1	50	3	50	100	2.00432	1	1
0	0	-1.24906	0.01	98.84	1	67	1	4	1	2	8.2943	6	3	0	0	70	3	32	0	0	0	0
0	0	0.561582	0.454145	98.84	1	60	3	4	1	2	6.90875	4	3	0	0	100	3	50	0	0	0	0
0	0	0.101985	0.24003	98.84	1	56	2	3	1	2	8.85381	3	4	1	0	0	3	65	0	0	2	1
0	0	1.07107	0.689793	98.84	0	37	4	5	1	1	7.31389	2	4	0	0	0	3	65	0	0	0	0
0	0	-1.24906	0.01	98.84	1	79	2	1	2	2	8.2943	1	3	0	1	100	3	70	0	0	2	1
0	0	-0.328803	0.125951	98.84	1	55	2	3	1	2	8.2943	7	4	1	0	10	3	65	0	0	1	1
0	0	-0.605671	0.07874	98.84	1	50	3	2	1	3	0	4	3	1	0	100	3	65	0	0	0	0
0	0	0.437395	0.433242	98.84	1	53	2	4	2	2	8.0067	4	4	0	1	100	3	65	0	0	2	0
0	0	0.36454	0.35164	98.84	1	61	4	4	1	1	8.69968	2	3	0	0	40	3	60	0	0	2	1
0	0	0.182155	0.411174	94.5	1	73	3	5	1	2	7.6014	10	3	0	0	0	4	6	0	0	2	0
0	0	-0.688923	0.0732765	94.5	1	59	3	2	1	1	7.6014	7	2	0	1	0	4	6	8	0.954243	2	0
1	2.3979	-0.194803	0.281762	94.5	1	62	3	3	2	2	6.90875	19	3	0	1	50	4	6	0	0	1	0
1	4.11087	0.592422	0.520931	94.5	1	57	2	3	2	1	8.0067	59	4	0	1	80	4	6	60	1.78533	4	0
1	3.04452	-0.015348	0.24211	94.5	1	68	3	4	2	3	0	20	5	0	0	100	4	6	0	0	1	1
1	4.61512	0.0617871	0.3378	94.5	1	47	3	5	2	2	6.90875	300	3	0	1	100	4	6	295	2.47129	4	0
0	0	-0.62879	0.08212	94.5	1	70	3	3	2	6	0	3	3	0	0	5	4	3	0	0	2	0
0	0	0.153919	0.248702	94.5	1	59	4	4	2	0	7.6014	35	3	0	1	15	4	3	2	0.477121	3	0
0	0	-0.0346564	0.213397	94.5	1	56	3	4	2	2	0	160	4	0	1	90	2	2	140	2.14922	0	1
0	0	0.0602997	0.315542	94.5	1	61	2	4	2	1	9.21044	20	2	0	1	15	2	2	15	1.20412	1	1
0	0	-0.677527	0.0680359	94.5	1	68	3	4	3	1	7.6014	3.7	4	0	0	0	2	2	0	0	1	1
0	0	0.043774	0.184356	94.5	0	59	4	5	2	2	6.90875	6	3	0	1	10	2	2	0	0	2	1
1	3.04452	0.123523	0.410378	94.5	1	59	3	5	1	1	8.51739	40	3	0	1	100	3	6	20	1.32222	1	1
1	1.38629	-0.0820086	0.300612	94.5	1	58	3	2	1	2	0	7	3	0	0	20	3	6	0	0	1	0
1	2.07944	-0.131749	0.224155	94.5	1	60	2	4	3	2	0	40	4	0	1	100	3	6	33	1.53148	1	0
1	3.43399	0.329261	0.50516	94.5	1	49	3	3	1	3	8.0067	90	2	0	1	90	3	6	80	1.90849	2	1
1	2.63906	0.214317	0.324574	94.5	0	55	3	5	2	1	6.90875	20	3	0	1	80	3	6	14	1.17609	1	1
1	1.09861	0.189003	0.395739	94.5	1	56	3	2	2	2	0	3.3	3	0	0	90	3	6	0	0	2	0
0	0	0.563605	0.670321	94.5	1	57	4	5	1	3	0	15	3	0	1	10	3	6	4	0.69897	4	1
0	0	-0.211203	0.281419	94.5	1	62	2	3	1	1	8.2943	38	3	0	1	50	3	6	28	1.4624	2	1
0	0	-0.623448	0.248929	94.5	1	59	4	4	1	2	0	15	3	0	0	20	3	8	0	0	6	0
0	0	-0.247262	0.284046	94.5	1	72	3	4	1	2	0	12	3	1	1	0	3	8	3	0.60206	3	1
0	0	-0.565968	0.239759	94.5	1	59	3	4	2	2	8.51739	20	2	0	1	20	3	8	11	1.07918	2	1
1	2.77259	-0.680723	0.073448	94.5	1	50	3	3	1	2	0	45	3	0	1	50	3	8	45	1.66276	1	0
1	3.71357	-0.110264	0.308721	94.5	1	59	3	4	1	2	0	110	2	0	1	90	3	8	100	2.00432	2	0
1	3.71357	0.00186375	0.325419	94.5	1	62	3	3	1	2	0	100	2	0	1	50	3	8	99.7	2.00303	1	0
1	2.3979	-0.504251	0.101065	94.5	1	59	4	5	1	2	9.21044	100	3	0	1	90	4	10	92	1.96848	1	0
1	1.09861	-0.605671	0.07874	94.5	1	64	1	3	1	9	8.0067	3	3	0	1	0	4	10	0	0	3	0
0	0	0.678245	0.604979	94.5	0	57	4	5	1	2	8.0067	120	1	0	1	100	4	10	1	0.30103	2	1
1	2.3979	-0.340371	0.171367	94.5	1	57	3	4	2	2	6.90875	100	2	0	1	60	4	10	108	2.03743	2	0
0	0	0.33147	0.342098	94.5	1	57	2	3	1	2	0	6	4	1	0	5	4	10	0	0	6	0
0	0	1.007	0.682035	94.5	1	60	4	3	2	2	8.41205	15	3	0	1	10	4	10	7	0.90309	2	1
1	2.77259	-0.276442	0.143103	94.5	1	58	3	3	1	1	8.51739	50	3	0	1	80	4	10	40	1.61278	2	0
1	5.0814	0.717626	0.584285	94.5	1	50	2	5	3	2	0	400	3	1	1	95	4	20	396	2.59879	0	1
1	5.70711	0.288446	0.219407	94.5	1	54	2	5	3	1	7.09091	300	5	0	1	95	4	20	200	2.3032	3	1
1	1.94591	-0.686465	0.0639945	94.5	0	61	3	4	1	1	0	30	2	0	1	100	4	20	27	1.44716	1	0
1	1.09861	-0.319865	0.129993	94.5	1	60	4	3	2	1	0	4	2	0	1	100	4	20	0	0	2	1
1	1.79176	-0.200083	0.21514	94.5	1	68	3	5	3	2	6.80351	12	4	0	1	90	4	20	6	0.845098	2	0
1	2.56495	-0.763996	0.206148	94.5	1	62	3	2	2	4	6.90875	12	5	0	0	90	4	20	0	0	3	0
1	3.2581	-0.564722	0.0898773	94.5	1	49	3	5	1	2	6.90875	165	2	1	1	90	4	10	156	2.1959	2	0
1	3.71357	0.415852	0.437628	94.5	1	46	3	4	2	1	8.1608	120	4	1	1	10	4	10	115	2.06446	1	1
0	0	-0.717725	0.0569231	94.5	1	66	3	3	1	1	8.98732	30	3	0	0	10	4	10	0	0	2	1
0	0	0.144275	0.247288	94.5	1	60	3	5	1	1	0	60	3	0	1	40	4	10	42	1.63347	1	1
1	4.79579	0.0835292	0.334178	94.5	1	51	2	4	1	2	0	120	3	0	1	90	4	10	116	2.06819	2	2
1	4.91265	-0.142367	0.211624	94.5	1	57	3	5	1	4	0	135	3	1	1	90	4	10	117	2.07188	2	0
0	0	0.260997	0.340941	94.5	1	41	3	5	2	2	7.6014	100	4	0	1	90	4	10	100	2.00432	0	0
1	4.26268	-0.488518	0.0967199	94.5	1	59	3	4	1	2	0	80	3	0	1	100	4	10	73	1.86923	1	1
1	1.79176	-0.208136	0.145164	94.5	1	61	2	4	2	2	8.2943	30	3	0	1	100	4	10	26	1.43136	2	1
1	3.43399	0.0781487	0.234782	94.5	1	61	4	5	2	1	9.21044	80	3	0	1	30	3	12	0	0	5	1
1	4.11087	-0.212791	0.330592	94.5	1	52	3	4	2	3	8.51739	300	4	0	1	60	3	12	292	2.46687	2	1
1	1.09861	-1.24906	0.01	94.5	1	70	2	3	1	1	6.55251	8	3	0	0	40	3	12	0	0	2	0
1	3.43399	-0.439123	0.153778	94.5	1	65	2	4	1	2	8.41205	70	2	0	1	50	3	12	63	1.80618	2	1
0	0	-1.10849	0.0199898	94.5	1	67	2	3	1	0	9.21044	50	3	0	1	15	3	12	20	1.32222	1	1
1	3.43399	-0.625579	0.0879632	94.5	1	56	1	3	1	1	0	56	4	1	1	40	3	12	25	1.41497	2	1
0	0	-0.541604	0.0864973	94.5	1	60	3	3	3	2	0	2	4	0	1	0	3	30	0	0	1	0
0	0	0.253929	0.572134	94.5	1	57	3	3	2	2	9.21044	70	1	0	1	100	3	22	70	1.85126	1	1
0	0	-0.054201	0.31707	94.5	0	50	3	3	3	2	9.21044	3	3	0	1	10	3	22	0	0	1	0
0	0	-0.26867	0.134795	94.5	0	51	2	3	3	2	6.90875	0.3	3	0	0	0	4	14	0	0	1	0
1	0.587787	0.708936	0.783888	94.5	0	47	3	5	3	1	8.51739	0.8	3	0	0	0	4	14	0	0	1	1
0	0	-0.504603	0.103022	94.5	1	68	2	1	2	2	8.77971	7	4	0	1	60	4	14	7.7	0.939519	0	1
0	0	0.551478	0.587021	94.5	1	52	3	3	3	2	7.6014	2	4	0	0	0	4	30	0	0	1	0
0	0	-0.114485	0.268691	94.5	0	52	2	2	2	1	9.21044	2	2	0	0	0	4	23	0	0	1	0
0	0	0.264797	0.495877	94.5	0	51	3	2	3	1	0	5	4	0	1	0	3	28	5	0.778151	2	0
1	0.693147	-0.00782334	0.178028	89.16	1	65	4	4	2	1	7.6014	1.5	3	0	1	10	3	15	1.9	0.462398	2	0
1	1.09861	0.505719	0.446559	89.16	1	68	3	4	3	1	11.5129	2	3	0	0	5	3	15	0	0	2	7
0	0	-0.0803993	0.159153	89.16	1	53	3	4	2	1	8.85381	0.4	3	1	0	5	3	15	0	0	2	1
1	1.09861	0.775002	0.649177	89.16	1	31	5	4	3	2	9.90354	2	3	0	0	40	3	15	0	0	3	1
0	0	-1.10849	0.0199898	89.16	1	66	3	2	2	2	5.3033	2.8	2	0	0	5	3	15	0	0	1	2
1	1.38629	0.929906	0.506991	89.16	0	40	5	5	3	1	7.6014	3	5	0	0	5	3	15	0	0	2	0
0	0	1.07107	0.689793	89.16	0	29	5	5	3	2	8.69968	1.5	3	0	0	5	3	15	0	0	2	0
0	0	-1.10849	0.0199898	89.16	1	57	2	4	2	1	8.51739	1.7	4	0	1	2	3	15	1.7	0.431364	1	2
1	0.693147	0.355868	0.513203	89.16	1	36	3	5	1	2	8.0067	2	3	0	0	80	3	12.8	0	0	2	0
0	0	-0.021847	0.21717	89.16	1	51	3	4	2	3	9.21044	3	3	0	0	20	3	12.8	0	0	2	0
0	0	-0.276857	0.145879	89.16	1	45	4	5	3	1	8.0067	1.2	3	0	0	5	3	12.8	0	0	1	0
0	0	0.333988	0.272888	89.16	0	46	3	3	2	1	8.51739	1.5	3	0	0	8	3	12.8	0	0	2	1
0	0	-0.0907393	0.299869	89.16	1	61	4	4	2	1	9.61587	1.5	4	0	0	1	3	12.8	0	0	2	1
0	0	0.657635	0.613998	89.16	1	46	5	5	2	2	9.39275	60	4	1	1	90	3	12.8	55	1.74819	3	1
1	1.09861	1.007	0.682035	89.16	1	58	4	4	4	5	9.21044	3	3	1	0	10	3	12.8	0	0	1	2
1	0.916291	-0.481487	0.0996423	89.16	1	67	2	4	4	2	9.90354	3	5	0	0	5	3	12.8	0	0	2	0
0	0	0.201605	0.43453	89.16	1	61	3	5	2	2	10.309	3	4	0	0	4	4	15	0	0	2	1
1	1.335	0.717434	0.620497	89.16	1	60	5	4	1	2	9.21044	4	3	1	0	5	4	15	0	0	1	2
0	0	0.358751	0.571897	89.16	1	47	5	4	1	1	8.98732	1.8	3	0	0	0	4	15	0	0	2	1
1	1.19392	0.737703	0.483719	89.16	1	50	3	5	4	2	8.51739	2.3	5	0	0	25	4	15	0	0	2	1
1	1.09861	-0.301418	0.123829	89.16	1	61	2	5	2	1	8.51739	2	3	0	0	5	4	15	0	0	2	0
0	0	-1.24906	0.01	89.16	1	72	2	4	2	2	9.61587	3	3	1	0	2	4	15	0	0	1	2
0	0	0.720107	0.482717	89.16	1	60	3	5	2	2	10.5967	2.5	3	0	0	70	4	15	0	0	2	1
0	0	0.125439	0.348333	89.16	1	43	3	4	2	1	11.0021	1201	3	1	1	9	4	15	1200	3.07954	5	1
0	0	-0.792315	0.0677024	89.16	1	70	2	5	2	2	8.0067	2.2	4	0	1	10	5	15	3	0.60206	2	0
0	0	-1.24906	0.01	89.16	1	74	2	5	2	2	8.2943	3	5	0	0	20	5	15	0	0	2	0
0	0	-0.927482	0.0488094	89.16	1	66	2	4	2	1	8.51739	2.6	3	0	0	0	5	15	0	0	1	3
0	0	-1.00399	0.0465769	89.16	1	72	3	4	2	0	8.98732	1.3	3	0	0	0	5	15	0	0	1	0
0	0	0.677581	0.470574	89.16	1	55	4	5	1	0	9.90354	2.7	4	1	1	2	5	15	0	0	2	0
0	0	-0.135402	0.19576	89.16	0	68	1	2	1	2	8.51739	5	3	0	1	10	5	15	2	0.477121	2	0
0	0	-0.605671	0.07874	89.16	1	78	3	2	3	1	9.61587	3	4	0	0	20	5	15	0	0	2	0
0	0	-0.984301	0.0408921	89.16	1	38	2	3	3	1	8.0067	3.5	3	0	0	10	2	28	0	0	2	0
0	0	0.489742	0.439139	89.16	0	48	4	5	3	2	9.90354	1	4	0	0	1	2	28	0	0	2	0
0	0	0.785737	0.708867	89.16	1	38	4	4	2	2	9.90354	2	5	0	1	5	2	28	2.2	0.50515	2	0
0	0	-0.744791	0.0656907	89.16	1	77	1	3	3	1	9.21044	0.8	3	1	0	0	2	28	0	0	1	0
0	0	-0.0280684	0.169351	89.16	1	49	3	4	3	2	9.90354	1.9	5	0	0	1	2	28	0	0	2	0
0	0	0.467163	0.45198	89.16	1	34	4	5	2	0	8.98732	1.23	3	0	0	5	4	15	0	0	0	0
0	0	-0.686635	0.220546	89.16	1	68	2	5	3	1	8.69968	5	3	0	1	90	4	20	3.8	0.681241	0	0
0	0	0.437197	0.432479	89.16	1	56	2	4	1	2	8.0067	1200	3	1	1	90	4	20	1200	3.07954	2	5
0	0	-0.841662	0.132857	89.16	1	66	2	5	3	1	8.98732	2.8	4	0	1	5.5	4	20	1.5	0.39794	0	0
0	0	0.154848	0.341775	89.16	1	50	2	4	3	1	8.0067	2	3	0	0	0	4	20	0	0	0	0
0	0	0.278122	0.265302	89.16	1	49	2	4	2	1	9.64866	0.4	3	0	0	0	3	7	0	0	0	0
0	0	-0.383716	0.118697	89.16	1	70	2	4	3	2	10.309	3.5	4	0	0	10	3	7	0	0	2	0
0	0	-0.144467	0.151395	89.16	1	74	3	4	2	2	9.21044	3	4	0	1	1	3	7	1	0.30103	2	1
0	0	-0.0112171	0.216662	89.16	1	69	4	4	2	1	6.90875	1.5	3	0	1	60	3	7	2	0.477121	1	0
0	0	0.327523	0.339416	89.16	1	49	4	4	1	1	9.90354	0.6	3	0	0	0	3	7	0	0	1	0
0	0	-0.541143	0.179795	89.16	1	76	2	4	3	2	5.3033	2	5	0	0	95	3	7	0	0	2	1
1	1.79176	-1.10849	0.0199898	89.16	1	63	2	3	2	3	8.69968	5	4	0	1	10	3	7	3.5	0.653213	1	1
0	0	-1.06806	0.0388196	89.16	1	73	3	4	3	2	9.68041	3	5	0	1	2	3	10	0	0	2	0
1	1.79176	-0.200344	0.148111	89.16	1	50	4	4	2	1	8.0067	45	5	0	1	80	3	10	45	1.66276	2	0
0	0	0.573306	0.546525	89.16	1	55	3	4	1	1	8.0067	5.5	3	1	1	2	3	10	7.4	0.924279	1	0
0	0	0.273848	0.264045	89.16	1	60	2	3	1	2	10.5967	8	5	1	1	30	3	10	5	0.778151	2	0
1	2.3979	-0.804232	0.0650787	89.16	1	69	2	4	2	2	9.21044	20	4	0	1	1	3	10	18.2	1.2833	1	1
0	0	-0.319865	0.129993	89.16	1	69	2	5	2	0	9.90354	3	4	0	1	5	3	10	5	0.778151	2	0
0	0	-0.136263	0.151567	89.16	1	67	4	3	3	1	8.85381	2.5	4	1	1	0	3	10	3.8	0.681241	0	3
0	0	0.865841	0.499233	89.16	1	60	4	3	1	1	8.0067	2	2	0	0	1	3	10	0	0	1	0
1	0.916291	-1.18873	0.0196065	89.16	1	75	2	4	3	2	7.6014	1.5	5	0	0	3	3	9	0	0	2	1
0	0	-0.67826	0.0641659	89.16	1	73	2	4	2	1	8.24302	2	3	0	1	100	3	4	0	0	2	1
0	0	-0.457261	0.103791	89.16	1	62	3	2	2	2	7.6014	3	3	0	0	90	3	4	0	0	2	1
0	0	-0.78574	0.0545534	89.16	1	66	4	3	1	1	6.90875	6	3	0	0	10	3	5	0	0	0	0
0	0	-1.10849	0.0199898	89.16	1	71	2	3	1	0	8.98732	5	3	0	0	100	3	5	0	0	1	0
1	1.60944	-0.458508	0.155309	89.16	1	53	2	3	2	1	8.69968	4	3	0	0	0	3	5	0	0	2	0
0	0	-0.162794	0.197882	89.16	1	58	2	3	3	2	9.21044	0.5	2	0	0	10	3	5	0	0	2	1
0	0	-0.452994	0.105049	89.16	1	69	3	4	3	2	9.61587	1	2	1	0	1	4	40	0	0	1	1
0	0	-0.513128	0.0962055	89.16	1	61	3	4	3	2	9.21044	1.5	3	1	1	0	4	40	0.8	0.255273	1	1
0	0	-0.562264	0.0805953	89.16	1	60	4	4	2	1	10.309	1	4	0	0	0	4	40	0	0	0	0
0	0	0.38679	0.585696	89.16	0	53	2	5	3	2	9.21044	2	3	0	0	5	4	40	0	0	2	1
0	0	-1.24906	0.01	89.16	0	79	3	4	3	2	9.79818	1.5	4	0	0	5	4	40	0	0	2	1
0	0	-0.513128	0.0962055	89.16	1	63	3	3	2	2	9.39275	1.8	2	0	1	0	3	40	0.5	0.176091	2	1
0	0	-0.328803	0.125951	89.16	1	45	3	5	1	2	9.21044	3	2	0	1	0	3	40	2	0.477121	2	1
0	0	-1.0505	0.0236614	89.16	1	82	2	4	2	1	6.90875	2	4	0	0	0	3	40	0	0	0	0
0	0	-1.10849	0.0199898	89.16	1	66	1	4	3	1	8.51739	1.5	4	0	0	90	3	40	0	0	0	0
0	0	0.561799	0.450606	89.16	1	51	3	5	3	0	10.1267	1.3	4	0	0	5	3	40	0	0	2	1
0	0	0.743246	0.617369	89.16	1	56	3	5	3	2	10.309	1	4	0	0	3	3	40	0	0	2	1
0	0	-1.10849	0.0199898	89.16	1	77	1	2	1	0	9.10509	1.5	3	0	0	100	3	5	0	0	2	0
0	0	-0.148736	0.150138	89.16	0	52	2	3	3	2	9.21044	0.5	3	0	0	0	3	5	0	0	1	0
0	0	-0.170444	0.196516	89.16	1	59	3	4	3	2	9.21044	3	4	0	1	3	3	48	4	0.69897	2	2
0	0	-0.554074	0.0850682	89.16	1	69	3	4	3	2	8.98732	2	2	1	1	0.1	3	50	1	0.30103	2	1
0	0	-0.343117	0.19035	89.16	1	68	2	3	1	2	9.90354	4	2	0	0	0	3	40	0	0	2	0
0	0	-0.633056	0.0808623	89.16	1	73	3	4	3	2	9.21044	1.5	2	0	0	0	3	40	0	0	2	0
1	0.405465	-1.24906	0.01	89.16	1	76	2	4	3	0	9.21044	2	2	0	1	5	3	50	1.6	0.414973	2	1
0	0	-0.0882016	0.160507	89.16	1	62	4	3	2	2	8.85381	2	3	0	0	0	3	80	0	0	2	1
0	0	-0.439984	0.109585	89.16	1	72	3	4	2	2	9.39275	1.6	3	0	1	50	3	80	1.6	0.414973	2	1
0	0	-1.10849	0.0199898	89.16	1	70	2	3	1	2	9.90354	8	2	0	0	0	3	80	0	0	1	0
0	0	-0.593967	0.162129	89.16	1	65	2	4	2	1	9.61587	2	4	0	1	6	3	50	7.6	0.934498	2	2
0	0	-0.440196	0.113123	89.16	1	70	3	4	2	2	8.0067	6	2	0	0	0	3	12	0	0	2	1
0	0	0.513917	0.44673	89.16	0	23	5	5	3	2	8.0067	1.78	4	0	0	10	3	12	0	0	2	1
0	0	-1.1932	0.0175858	89.16	0	71	2	2	1	2	8.69968	1.5	3	0	1	0	3	13	1.5	0.39794	0	0
0	0	-0.327928	0.165843	89.16	1	70	2	5	1	6	8.69968	1	4	0	0	0	3	13	0	0	1	0
0	0	-0.0544128	0.320608	89.16	1	54	2	5	1	2	9.21044	6	4	0	1	5	3	9	12	1.11394	2	2
0	0	-0.396527	0.197564	89.16	0	63	2	4	2	2	8.69968	2.5	2	0	0	60	3	12	0	0	2	1
0	0	-0.942478	0.0919209	89.16	0	73	1	2	3	0	9.61587	3	2	0	1	5	3	12	2	0.477121	2	1
0	0	-0.392868	0.118194	89.16	1	47	5	5	2	4	10.0433	4	3	0	0	5	3	12	0	0	2	1
1	1.25276	-0.563863	0.13407	89.16	1	60	2	4	3	2	9.90354	2.5	3	1	0	1	3	12	0	0	2	1
0	0	0.681859	0.555413	89.16	1	49	3	3	2	2	9.21044	2	3	0	0	0	3	20	0	0	1	1
1	0.693147	-0.618125	0.0730094	89.16	0	62	2	3	1	2	9.21044	1	4	0	1	5	3	20	1	0.30103	1	0
0	0	0.420742	0.361569	89.16	1	60	3	4	3	2	10.309	182.6	3	0	1	90	3	12	180	2.25768	2	1
